# Supplementary material for: TNFRSF13B genotypes control immune-mediated pathology by regulating the functions of innate B cells
Source: JCI Insight. 2021 Sep 8;6(17):e150483. doi: 10.1172/jci.insight.150483 (PMC8492324; doi:10.1172/jci.insight.150483)
Supplement: Supplemental table 2 [file jciinsight-6-150483-s304.xlsx]

## Sheet: WT vs. Tnfrsf13b_KO
Table S3. Top 500 germinal center B cell genes differentially expressed between wild type and Tnfrsf13b-mutant mice 10 days post-allogenic stimulation. The differentially expressed genes in germinal center B cells of WT vs.Tnfrsf13b-KO mice are shown.
Probe ID	Entrez ID	Symbol	Gene Name	LogFC	Ave Expr	t	p Value	Adj p Val	B	Total	%	Upregulated Group
17248276	110257	Hba-a2	hemoglobin alpha, adult chain 2	3.67	9.25	10.5	3.51e-08	0.000296	8.46	390	0.78	WT
17300207	634322	Trav14d-3-dv8	T cell receptor alpha variable 14D-3-DV8	3.57	5.18	8.2	8.02e-07	0.00169	5.89
17222777	53945	Slc40a1	solute carrier family 40 (iron-regulated transporter), member 1	3.5	6.06	10.1	6.33e-08	0.000401	8
17404180	12346	Car1	carbonic anhydrase 1	3.29	5.19	5.56	6.12e-05	0.015	2.02
17431607	12260	C1qb	complement component 1, q subcomponent, beta polypeptide	2.77	6.85	5.29	0.000101	0.0181	1.56
17515371	66962	Swsap1	SWIM type zinc finger 7 associated protein 1	2.75	3.85	6.95	5.53e-06	0.00467	4.2
17270162	20533	Slc4a1	solute carrier family 4 (anion exchanger), member 1	2.67	4.16	6.33	1.59e-05	0.00911	3.25
17438963	57349	Ppbp	pro-platelet basic protein	2.67	3.78	5.18	0.000125	0.0191	1.36
17457773	21580	Tcrb-J	T cell receptor beta, joining region	2.67	5.49	4.18	0.000859	0.039	-0.44
17431619	12259	C1qa	complement component 1, q subcomponent, alpha polypeptide	2.66	6.99	5.86	3.57e-05	0.0118	2.51
17351053	12978	Csf1r	colony stimulating factor 1 receptor	2.56	6.04	9.19	1.96e-07	0.000711	7.07
17494221	101488143	Hbb-bt	hemoglobin, beta adult t chain	2.43	9.14	9.31	1.67e-07	0.000706	7.21
17501250	15446	Hpgd	hydroxyprostaglandin dehydrogenase 15 (NAD)	2.36	3.92	7.65	1.84e-06	0.00312	5.17
17321318	66120	Fkbp11	FK506 binding protein 11	2.3	5.77	5.85	3.65e-05	0.0119	2.49
17507698	102638701	Gm16350	predicted gene 16350	2.25	3.99	5.27	0.000106	0.0181	1.51
17459355	243469	Igk	immunoglobulin kappa chain complex	2.22	5.89	7.13	4.14e-06	0.00457	4.46
17299872	195296	Trav4d-4	T cell receptor alpha variable 4D-4	2.19	4.44	4.4	0.000558	0.0337	-0.0371
17299949	195296	Trav4d-4	T cell receptor alpha variable 4D-4	2.19	4.44	4.4	0.000558	0.0337	-0.0371
17293362	13024	Ctla2a	cytotoxic T lymphocyte-associated protein 2 alpha	2.16	4.61	8.27	7.26e-07	0.00167	5.98
17409649	22329	Vcam1	vascular cell adhesion molecule 1	2.16	5.68	6.7	8.39e-06	0.00611	3.83
17488032	26362	Axl	AXL receptor tyrosine kinase	2.15	6.57	6.22	1.9e-05	0.00911	3.09
17295125	14063	F2rl1	coagulation factor II (thrombin) receptor-like 1	2.15	4.38	5.52	6.65e-05	0.015	1.94
17460393	66488	Fam136a	family with sequence similarity 136, member A	2.12	6.11	6.02	2.68e-05	0.0106	2.78
17363009	225922	Oosp2	oocyte secreted protein 2	2.12	3.23	5.75	4.35e-05	0.013	2.33
17467453	667683	Igkv4-59	immunoglobulin kappa variable 4-59	2.1	7.06	5.48	7.17e-05	0.0157	1.87
17299101	13587	Ear2	eosinophil-associated, ribonuclease A family, member 2	2.08	6.9	5.43	7.87e-05	0.0162	1.79
17458393	66058	Tmem176a	transmembrane protein 176A	2.08	5.26	4.96	0.00019	0.0222	0.968
17467458	243469	Igk	immunoglobulin kappa chain complex	2.07	9.05	5.49	7.03e-05	0.0155	1.89
17382737	14133	Fcna	ficolin A	2.03	6.31	5.82	3.86e-05	0.0124	2.44
17266946	20304	Ccl5	chemokine (C-C motif) ligand 5	2.03	7.41	5.12	0.000138	0.02	1.26
17459400	243469	Igk	immunoglobulin kappa chain complex	1.99	10.4	5.59	5.84e-05	0.015	2.06
17301823	14586	Gfra2	glial cell line derived neurotrophic factor family receptor alpha 2	1.99	5.57	4.85	0.000231	0.0233	0.785
17284667	16058	Igh-V3660	immunoglobulin heavy chain (V3660 family)	1.96	5.25	4.69	0.000319	0.027	0.486
17403004	51788	H2afz	H2A histone family, member Z	1.92	4.55	5.87	3.53e-05	0.0118	2.52
17457787	21580	Tcrb-J	T cell receptor beta, joining region	1.91	8.54	5.55	6.24e-05	0.015	2
17338617	52614	Adgre4	adhesion G protein-coupled receptor E4	1.88	5.82	5.74	4.44e-05	0.013	2.31
17341276	14293	Fpr1	formyl peptide receptor 1	1.88	4.54	4.2	0.000821	0.0385	-0.398
17361605	13041	Ctsw	cathepsin W	1.87	4.79	5.38	8.56e-05	0.0168	1.71
17287827	21810	Tgfbi	transforming growth factor, beta induced	1.87	4.8	4.9	0.000213	0.0227	0.863
17384457	13830	Stom	stomatin	1.81	6.25	7.25	3.43e-06	0.00438	4.63
17502573	15368	Hmox1	heme oxygenase 1	1.8	6.35	6.12	2.25e-05	0.00987	2.94
17290083	13723	Emb	embigin	1.8	6.39	4.62	0.000366	0.0278	0.358
17284037	55951	Mpc1	mitochondrial pyruvate carrier 1	1.79	5.95	6.86	6.48e-06	0.00514	4.06
17350517	15488	Hsd17b4	hydroxysteroid (17-beta) dehydrogenase 4	1.79	5.38	4.36	0.000605	0.035	-0.112
17364251	15925	Ide	insulin degrading enzyme	1.77	7.66	8.96	2.69e-07	0.000851	6.82
17454179	170741	Pilrb1	paired immunoglobin-like type 2 receptor beta 1	1.77	3.97	4.9	0.000213	0.0227	0.862
17415369	15967	Ifna4	interferon alpha 4	1.76	4.81	7.32	3.09e-06	0.00434	4.72
17300247	100038850	Trav9d-3	T cell receptor alpha variable 9D-3	1.75	8.4	7.74	1.59e-06	0.00287	5.3
17309832	12274	C6	complement component 6	1.75	5.26	6.7	8.43e-06	0.00611	3.82
17422832	67389	C1qtnf12	C1q and tumor necrosis factor related 12	1.75	4.77	4.31	0.000667	0.0358	-0.203
17466624	65963	Tmem176b	transmembrane protein 176B	1.74	5.03	5.22	0.000115	0.0185	1.43
17338378	224840	Treml4	triggering receptor expressed on myeloid cells-like 4	1.7	6.27	5.61	5.6e-05	0.0148	2.1
17544088	67028	2610002M06Rik	RIKEN cDNA 2610002M06 gene	1.7	4.37	5.03	0.000165	0.0208	1.1
17314556	67739	Slc48a1	solute carrier family 48 (heme transporter), member 1	1.69	5.91	8.39	6.02e-07	0.00153	6.14
17523416	67469	Abhd5	abhydrolase domain containing 5	1.67	3.65	4.5	0.000458	0.0308	0.148
17263374	72203	2610507I01Rik	RIKEN cDNA 2610507I01 gene	1.66	3.56	4.94	0.000196	0.0224	0.94
17467449	636752	Igkv4-62	immunoglobulin kappa variable 4-62	1.65	8.52	5.09	0.000149	0.0205	1.2
17275882	217664	Mgat2	mannoside acetylglucosaminyltransferase 2	1.65	5.66	5.07	0.000152	0.0206	1.18
17284623	16061	Igh-VJ558	immunoglobulin heavy chain (J558 family)	1.65	7.4	4.35	0.000613	0.0352	-0.124
17438882	791294	Gm9958	predicted gene 9958	1.65	3.86	4.25	0.000755	0.0373	-0.319
17308083	58860	Adamdec1	ADAM-like, decysin 1	1.64	4.65	4.5	0.000458	0.0308	0.149
17224440	75570	Nhej1	nonhomologous end-joining factor 1	1.63	5.33	6.01	2.77e-05	0.0108	2.75
17285851	68024	Hist1h2bc	histone cluster 1, H2bc	1.62	6.08	4.22	0.000797	0.0381	-0.37
17419277	20970	Sdc3	syndecan 3	1.61	6.38	4.25	0.000746	0.0373	-0.308
17221786	68002	Sdhaf4	succinate dehydrogenase complex assembly factor 4	1.6	6.26	7.06	4.66e-06	0.00457	4.35
17337741	94185	Tnfrsf21	tumor necrosis factor receptor superfamily, member 21	1.6	5.4	6.65	9.11e-06	0.00627	3.75
17467435	385120	Igkv4-70	immunoglobulin kappa chain variable 4-70	1.6	9.73	5.98	2.89e-05	0.0111	2.71
17374488	21825	Thbs1	thrombospondin 1	1.6	2.43	4.72	0.0003	0.0266	0.544
17284564	629915	Ighv1-47	immunoglobulin heavy variable 1-47	1.6	4.09	4.25	0.000748	0.0373	-0.31
17363790	27356	Insl6	insulin-like 6	1.59	4.97	5.9	3.36e-05	0.0118	2.57
17476364	22177	Tyrobp	TYRO protein tyrosine kinase binding protein	1.59	6.98	5.44	7.65e-05	0.0161	1.81
17262032	66628	Thg1l	tRNA-histidine guanylyltransferase 1-like (S. cerevisiae)	1.59	4.38	5.28	0.000103	0.0181	1.53
17229658	14127	Fcer1g	Fc receptor, IgE, high affinity I, gamma polypeptide	1.58	7.26	4.42	0.000532	0.0333	0.00777
17467480	16114	Igk-V28	immunoglobulin kappa chain variable 28 (V28)	1.57	9.94	4.63	0.000353	0.0276	0.391
17467543	232065	Igkv8-19	immunoglobulin kappa variable 8-19	1.56	5.51	5.54	6.44e-05	0.015	1.97
17301452	12759	Clu	clusterin	1.56	3.62	4.39	0.000573	0.0341	-0.0616
17284490	238427	Ighv6-6	immunoglobulin heavy variable 6-6	1.55	7.55	5.18	0.000125	0.0191	1.36
17360054	94279	Sfxn2	sideroflexin 2	1.55	5.21	4.97	0.000185	0.0219	0.992
17224125	381269	Mreg	melanoregulin	1.54	4.07	4.74	0.000288	0.0262	0.583
17548987	69953	2810025M15Rik	RIKEN cDNA 2810025M15 gene	1.51	5.73	4.43	0.000521	0.0332	0.0283
17357425	74760	Rab3il1	RAB3A interacting protein (rabin3)-like 1	1.5	4.38	5.76	4.3e-05	0.013	2.34
17483577	16409	Itgam	integrin alpha M	1.46	5.09	4.52	0.000445	0.0302	0.176
17500496	68153	Gtf2e2	general transcription factor II E, polypeptide 2 (beta subunit)	1.46	6.04	4.23	0.000784	0.0376	-0.354
17455534	433968	Gm5566	predicted pseudogene 5566	1.45	4.61	6.12	2.28e-05	0.00987	2.92
17314564	380967	Tmem106c	transmembrane protein 106C	1.45	5.41	4.12	0.000962	0.0412	-0.546
17496150	16797	Lat	linker for activation of T cells	1.44	7.06	6.17	2.09e-05	0.00964	3
17402144	22217	Usp12	ubiquitin specific peptidase 12	1.44	7.81	4.78	0.000264	0.025	0.663
17330751	84544	Cd96	CD96 antigen	1.44	4.72	4.48	0.000478	0.0312	0.108
17213548	18187	Nrp2	neuropilin 2	1.44	4.29	4.43	0.000526	0.0332	0.0189
17461677	67767	Jagn1	jagunal homolog 1	1.43	4.62	5.92	3.22e-05	0.0118	2.61
17519259	72278	Ccpg1	cell cycle progression 1	1.43	5.35	4.32	0.000657	0.0358	-0.189
17245223	17105	Lyz2	lysozyme 2	1.42	5.93	5.26	0.000107	0.0181	1.5
17548717	16592	Fabp5	fatty acid binding protein 5, epidermal	1.42	7.07	5.17	0.000126	0.0191	1.35
17405591	11416	Slc33a1	solute carrier family 33 (acetyl-CoA transporter), member 1	1.41	4.82	4.48	0.000474	0.0312	0.117
17526464	12501	Cd3e	CD3 antigen, epsilon polypeptide	1.4	6.72	4.61	0.000368	0.0279	0.352
17486008	19428	Rasl2-9	RAS-like, family 2, locus 9	1.4	3.19	4.15	0.000919	0.0404	-0.503
17302418	50933	Uchl3	ubiquitin carboxyl-terminal esterase L3 (ubiquitin thiolesterase)	1.39	6.38	5.42	7.95e-05	0.0162	1.78
17500523	67887	Saraf	store-operated calcium entry-associated regulatory factor	1.39	6.14	4.94	0.000194	0.0224	0.949
17459306	65256	Asb2	ankyrin repeat and SOCS box-containing 2	1.38	8.64	6.1	2.33e-05	0.00987	2.9
17343552	77652	Zfp955a	zinc finger protein 955A	1.38	3.09	5.04	0.000161	0.0206	1.12
17548238	16592	Fabp5	fatty acid binding protein 5, epidermal	1.38	7.08	5.04	0.000162	0.0206	1.12
17467451	384515	Igkv4-68	immunoglobulin kappa variable 4-68	1.38	8.32	4.96	0.000187	0.0219	0.985
17212174	16178	Il1r2	interleukin 1 receptor, type II	1.38	4.12	4.78	0.000265	0.025	0.658
17463731	67755	Ddx47	DEAD (Asp-Glu-Ala-Asp) box polypeptide 47	1.37	6.92	5.88	3.46e-05	0.0118	2.54
17277265	66381	Rnf113a2	ring finger protein 113A2	1.36	4.92	5.58	5.97e-05	0.015	2.04
17404682	67713	Dnajc19	DnaJ heat shock protein family (Hsp40) member C19	1.35	5.56	4.67	0.000327	0.027	0.463
17283871	58208	Bcl11b	B cell leukemia/lymphoma 11B	1.34	4.93	5.04	0.000163	0.0206	1.11
17227348	215690	Nav1	neuron navigator 1	1.34	4.75	4.7	0.00031	0.0268	0.512
17311492	69790	Med30	mediator complex subunit 30	1.34	6.16	4.34	0.000631	0.0358	-0.151
17477101	72310	Nkg7	natural killer cell group 7 sequence	1.33	6.33	4.63	0.000353	0.0276	0.392
17220724	19250	Ptpn14	protein tyrosine phosphatase, non-receptor type 14	1.33	5.44	4.38	0.000585	0.0344	-0.0811
17509379	76687	Spcs3	signal peptidase complex subunit 3 homolog (S. cerevisiae)	1.32	7.75	7.25	3.46e-06	0.00438	4.62
17282226	109711	Actn1	actinin, alpha 1	1.32	5.81	5.09	0.000147	0.0204	1.21
17265625	67279	Med31	mediator complex subunit 31	1.32	6.68	4.71	0.000307	0.0266	0.522
17287764	69672	Txndc15	thioredoxin domain containing 15	1.31	5.52	5.7	4.82e-05	0.0135	2.24
17464580	12068	Bet1	Bet1 golgi vesicular membrane trafficking protein	1.31	4.89	5.69	4.85e-05	0.0135	2.23
17403301	229906	Gtf2b	general transcription factor IIB	1.31	7.69	5.52	6.57e-05	0.015	1.95
17286487	68021	Bphl	biphenyl hydrolase-like (serine hydrolase, breast epithelial mucin-associated antigen)	1.31	4.87	5.36	8.87e-05	0.0172	1.68
17459918	69837	Pcgf1	polycomb group ring finger 1	1.31	5.4	5.12	0.000139	0.02	1.26
17506991	18186	Nrp1	neuropilin 1	1.31	4.12	4.9	0.000212	0.0227	0.866
17526456	12502	Cd3g	CD3 antigen, gamma polypeptide	1.3	7.23	4.21	0.000808	0.0383	-0.382
17283516	65256	Asb2	ankyrin repeat and SOCS box-containing 2	1.29	5.06	6.1	2.34e-05	0.00987	2.9
17319401	100302601	Snord83b	small nucleolar RNA, C/D box 83B	1.29	4.03	4.68	0.000325	0.027	0.47
17548112	56397	Morf4l2	mortality factor 4 like 2	1.29	7.09	4.4	0.000552	0.0336	-0.027
17337796	27226	Pla2g7	phospholipase A2, group VII (platelet-activating factor acetylhydrolase, plasma)	1.29	5.64	4.24	0.000763	0.0374	-0.33
17346150	76905	Lrg1	leucine-rich alpha-2-glycoprotein 1	1.27	2.96	4.55	0.000413	0.0294	0.244
17341681	69259	Kctd5	potassium channel tetramerisation domain containing 5	1.27	4.82	4.33	0.000635	0.0358	-0.157
17219005	433375	Creg1	cellular repressor of E1A-stimulated genes 1	1.26	5.76	5.26	0.000107	0.0181	1.51
17459474	12526	Cd8b1	CD8 antigen, beta chain 1	1.26	5.53	4.27	0.000716	0.037	-0.27
17271861	217310	Hid1	HID1 domain containing	1.26	4.71	4.11	0.000986	0.0418	-0.57
17357671	73656	Ms4a6c	membrane-spanning 4-domains, subfamily A, member 6C	1.25	5.92	6.26	1.77e-05	0.00911	3.15
17238594	12512	Cd63	CD63 antigen	1.25	4.82	4.54	0.000423	0.0294	0.223
17280054	217410	Trib2	tribbles pseudokinase 2	1.24	7.63	5.6	5.69e-05	0.0148	2.09
17323322	70120	Yars2	tyrosyl-tRNA synthetase 2 (mitochondrial)	1.24	5.66	5.02	0.000168	0.021	1.08
17548523	67242	Gemin6	gem nuclear organelle associated protein 6	1.24	6.25	4.67	0.000326	0.027	0.465
17235831	210583	Gm4767	predicted gene 4767	1.23	5.19	4.62	0.000362	0.0277	0.368
17448693	22165	Txk	TXK tyrosine kinase	1.23	4.55	4.25	0.000753	0.0373	-0.316
17281843	66375	Dhrs7	dehydrogenase/reductase (SDR family) member 7	1.23	5.72	4.16	0.0009	0.04	-0.484
17547614	20729	Spin1	spindlin 1	1.22	8.3	4.48	0.000477	0.0312	0.11
17431612	12262	C1qc	complement component 1, q subcomponent, C chain	1.21	4.46	6.23	1.86e-05	0.00911	3.11
17225360	320982	Arl4c	ADP-ribosylation factor-like 4C	1.21	4.02	4.83	0.000243	0.024	0.739
17433672	66469	Fam213b	family with sequence similarity 213, member B	1.21	5.49	4.71	0.000305	0.0266	0.527
17265329	216873	Spag7	sperm associated antigen 7	1.21	6.26	4.37	0.000588	0.0344	-0.086
17470976	16768	Lag3	lymphocyte-activation gene 3	1.2	3.77	4.56	0.000408	0.0294	0.257
17289889	16195	Il6st	interleukin 6 signal transducer	1.19	6.83	5.02	0.000169	0.021	1.08
17309981	23880	Fyb	FYN binding protein	1.19	6.33	4.72	0.000296	0.0266	0.555
17299849	100043322	Trav12-2	T cell receptor alpha variable 12-2	1.18	4.03	5.53	6.47e-05	0.015	1.97
17299926	100043322	Trav12-2	T cell receptor alpha variable 12-2	1.18	4.03	5.53	6.47e-05	0.015	1.97
17222429	98258	Txndc9	thioredoxin domain containing 9	1.17	3.86	5.02	0.000168	0.021	1.09
17528079	69478	2300009A05Rik	RIKEN cDNA 2300009A05 gene	1.17	3.29	4.54	0.000422	0.0294	0.225
17500922	53318	Pdlim3	PDZ and LIM domain 3	1.16	4.33	5.9	3.35e-05	0.0118	2.57
17509069	102294	Cyp4v3	cytochrome P450, family 4, subfamily v, polypeptide 3	1.16	5.54	4.4	0.000562	0.0337	-0.0423
17220364	27058	Srp9	signal recognition particle 9	1.15	8.07	4.62	0.000362	0.0277	0.367
17531281	66167	Tma7	translational machinery associated 7	1.14	8.14	6.25	1.8e-05	0.00911	3.14
17502874	71310	Tbc1d9	TBC1 domain family, member 9	1.14	4.91	4.89	0.000216	0.0227	0.85
17260487	319939	Tns3	tensin 3	1.14	5.14	4.69	0.000317	0.027	0.493
17275929	68055	Atp5s	ATP synthase, H+ transporting, mitochondrial F0 complex, subunit S	1.14	5.17	4.68	0.000322	0.027	0.478
17332333	13185	Dscr3	DSCR3 arrestin fold containing	1.14	6.11	4.67	0.000329	0.027	0.457
17361310	19671	Rce1	Ras converting CAAX endopeptidase 1	1.14	6.56	4.62	0.000364	0.0277	0.363
17548658	18477	Prdx1	peroxiredoxin 1	1.13	9.16	7.41	2.65e-06	0.00398	4.85
17330135	70186	Fam162a	family with sequence similarity 162, member A	1.13	7.38	5.12	0.000139	0.02	1.26
17423622	77032	Tstd3	thiosulfate sulfurtransferase (rhodanese)-like domain containing 3	1.13	5.87	5.06	0.000157	0.0206	1.15
17403457	66421	2410004B18Rik	RIKEN cDNA 2410004B18 gene	1.13	6.15	4.25	0.000751	0.0373	-0.314
17246967	22433	Xbp1	X-box binding protein 1	1.12	9.14	5	0.000176	0.0212	1.04
17400630	60365	Rbm8a	RNA binding motif protein 8a	1.12	5.26	4.42	0.000538	0.0334	-0.00136
17212935	68115	Maip1	matrix AAA peptidase interacting protein 1	1.11	5.48	6.44	1.31e-05	0.00789	3.43
17537248	68117	Apool	apolipoprotein O-like	1.11	6	5.4	8.25e-05	0.0166	1.74
17514257	52202	Rbm34	RNA binding motif protein 34	1.11	5.86	4.63	0.000353	0.0276	0.393
17231534	69912	Nup43	nucleoporin 43	1.11	5.76	4.32	0.000656	0.0358	-0.188
17303578	66413	Psmd6	proteasome (prosome, macropain) 26S subunit, non-ATPase, 6	1.1	7.8	6.23	1.89e-05	0.00911	3.1
17352229	109672	Cyb5a	cytochrome b5 type A (microsomal)	1.1	5.99	5.97	2.94e-05	0.0111	2.69
17341405	631624	Gm7072	predicted gene 7072	1.09	5.45	5.06	0.000156	0.0206	1.15
17343143	109801	Glo1	glyoxalase 1	1.08	6.81	5.15	0.000131	0.0196	1.32
17362453	17254	Slc3a2	solute carrier family 3 (activators of dibasic and neutral amino acid transport), member 2	1.08	8.24	5	0.000176	0.0212	1.04
17534720	15452	Hprt	hypoxanthine guanine phosphoribosyl transferase	1.08	7.27	4.52	0.000438	0.0299	0.19
17449447	16069	Jchain	immunoglobulin joining chain	1.08	10.4	4.14	0.000934	0.0407	-0.519
17402895	66105	Ube2d3	ubiquitin-conjugating enzyme E2D 3	1.07	9.51	6.42	1.35e-05	0.00795	3.4
17244949	73690	Glipr1	GLI pathogenesis-related 1 (glioma)	1.07	7.5	4.72	0.000297	0.0266	0.553
17211973	67387	Unc50	unc-50 homolog (C. elegans)	1.07	6.92	4.12	0.000971	0.0414	-0.555
17332317	56176	Pigp	phosphatidylinositol glycan anchor biosynthesis, class P	1.06	6.26	5.21	0.000118	0.0185	1.41
17256502	27419	Naglu	alpha-N-acetylglucosaminidase (Sanfilippo disease IIIB)	1.06	6.45	5.17	0.000128	0.0192	1.34
17408940	69206	2010016I18Rik	RIKEN cDNA 2010016I18 gene	1.06	4.25	4.71	0.000305	0.0266	0.527
17344289	11629	Aif1	allograft inflammatory factor 1	1.06	6.1	4.42	0.000532	0.0333	0.00786
17331669	11820	App	amyloid beta (A4) precursor protein	1.06	5.02	4.33	0.000636	0.0358	-0.159
17445786	19248	Ptpn12	protein tyrosine phosphatase, non-receptor type 12	1.05	6.08	4.84	0.000239	0.0238	0.754
17217666	66241	Tmem9	transmembrane protein 9	1.05	5.71	4.57	0.000398	0.029	0.28
17280498	13382	Dld	dihydrolipoamide dehydrogenase	1.04	6.19	6.04	2.59e-05	0.0104	2.81
17375641	110074	Dut	deoxyuridine triphosphatase	1.04	5.98	5.87	3.5e-05	0.0118	2.53
17527353	110842	Etfa	electron transferring flavoprotein, alpha polypeptide	1.04	8.32	4.58	0.00039	0.0286	0.299
17373406	241547	Harbi1	harbinger transposase derived 1	1.04	4.06	4.23	0.000786	0.0376	-0.357
17290682	100039786	Gm2423	predicted gene 2423	1.03	9.76	5.42	7.97e-05	0.0162	1.78
17548102	13063	Cycs	cytochrome c, somatic	1.03	7.51	5.33	9.42e-05	0.0174	1.62
17548541	13063	Cycs	cytochrome c, somatic	1.03	7.51	5.33	9.42e-05	0.0174	1.62
17457804	665506	LOC665506	T-cell receptor beta-2 chain C region-like	1.03	10.2	4.3	0.000678	0.0359	-0.219
17485545	69757	Leng1	leukocyte receptor cluster (LRC) member 1	1.03	4.58	4.24	0.000763	0.0374	-0.329
17548957	68240	Rpa3	replication protein A3	1.03	8.46	4.17	0.000881	0.0396	-0.464
17447510	67568	Mrfap1	Morf4 family associated protein 1	1.02	7.16	5.28	0.000103	0.0181	1.54
17463557	243655	Klre1	killer cell lectin-like receptor family E member 1	1.02	3.27	4.9	0.000213	0.0227	0.863
17290770	75398	Mrpl32	mitochondrial ribosomal protein L32	1.02	4.79	4.67	0.00033	0.027	0.455
17275498	665155	Srp54b	signal recognition particle 54B	1.01	9.44	6.12	2.27e-05	0.00987	2.93
17300944	67840	Mrpl57	mitochondrial ribosomal protein L57	1.01	6.3	5.55	6.28e-05	0.015	2
17321227	69612	Kansl2	KAT8 regulatory NSL complex subunit 2	1.01	6.75	5.39	8.38e-05	0.0167	1.73
17447904	110391	Qdpr	quinoid dihydropteridine reductase	1.01	4.41	4.83	0.00024	0.0238	0.753
17227606	69549	2310009B15Rik	RIKEN cDNA 2310009B15 gene	1.01	5.18	4.83	0.000241	0.0238	0.749
17471073	21940	Cd27	CD27 antigen	1.01	4.65	4.24	0.000767	0.0375	-0.334
17233646	74048	Vsir	V-set immunoregulatory receptor	1.01	6.27	4.23	0.00078	0.0376	-0.35
17262600	21414	Tcf7	transcription factor 7, T cell specific	1.01	6.35	4.23	0.000782	0.0376	-0.352
17273806	66055	Sf3b6	splicing factor 3B, subunit 6	1	6.47	5	0.000176	0.0212	1.04
17421694	20810	Srm	spermidine synthase	1	7.1	4.82	0.000247	0.024	0.724
17333651	22759	Zfp97	zinc finger protein 97	1	3.78	4.67	0.000329	0.027	0.458
17280552	12033	Bcap29	B cell receptor associated protein 29	1	6.09	4.42	0.000533	0.0333	0.00702
17512181	57813	Tk2	thymidine kinase 2, mitochondrial	1	6.68	4.25	0.000744	0.0373	-0.306
17467461	235952	Igkv4-57	immunoglobulin kappa variable 4-57	1	9.64	4.2	0.00083	0.0388	-0.408
17521233	27966	Rrp9	RRP9, small subunit (SSU) processome component, homolog (yeast)	0.999	6.16	5.74	4.48e-05	0.013	2.31
17275472	24067	Srp54a	signal recognition particle 54A	0.995	9.34	5.91	3.26e-05	0.0118	2.6
17311831	211770	Trib1	tribbles pseudokinase 1	0.995	5.25	4.38	0.000576	0.0341	-0.0668
17392609	13010	Cst3	cystatin C	0.993	9.73	5.25	0.000109	0.0183	1.48
17362869	107350	AW112010	expressed sequence AW112010	0.991	7.29	4.37	0.000588	0.0344	-0.0857
17548777	20918	Eif1	eukaryotic translation initiation factor 1	0.99	9.75	6.08	2.43e-05	0.00993	2.87
17304518	66487	Smim4	small integral membrane protein 4	0.99	6.2	5.44	7.68e-05	0.0161	1.81
17238424	56530	Cnpy2	canopy FGF signaling regulator 2	0.988	8.72	5.1	0.000144	0.0202	1.23
17382673	75454	Phpt1	phosphohistidine phosphatase 1	0.988	6.71	4.16	0.000901	0.04	-0.485
17406817	83409	Lamtor2	late endosomal/lysosomal adaptor, MAPK and MTOR activator 2	0.983	7.15	5.88	3.46e-05	0.0118	2.54
17542382	27061	Bcap31	B cell receptor associated protein 31	0.983	9.18	4.86	0.000229	0.0233	0.795
17376466	69596	Ap5s1	adaptor-related protein 5 complex, sigma 1 subunit	0.983	5.6	4.13	0.00096	0.0412	-0.544
17547931	56086	Set	SET nuclear oncogene	0.982	7.66	4.45	0.000505	0.0325	0.0564
17344990	83815	Cenpq	centromere protein Q	0.982	5.34	4.31	0.000671	0.0358	-0.208
17526265	60409	Trappc4	trafficking protein particle complex 4	0.981	6.63	4.71	0.000305	0.0266	0.529
17293135	70153	2210016F16Rik	RIKEN cDNA 2210016F16 gene	0.98	6.37	4.89	0.000217	0.0227	0.844
17475975	51798	Ech1	enoyl coenzyme A hydratase 1, peroxisomal	0.979	7.6	6.52	1.13e-05	0.00727	3.56
17451437	20345	Selplg	selectin, platelet (p-selectin) ligand	0.976	9.07	5.25	0.00011	0.0183	1.48
17453917	83704	Slc12a9	solute carrier family 12 (potassium/chloride transporters), member 9	0.974	4.73	4.16	0.000902	0.04	-0.486
17488975	66411	Tbcb	tubulin folding cofactor B	0.969	8.28	4.19	0.000842	0.039	-0.421
17365403	56350	Arl3	ADP-ribosylation factor-like 3	0.967	7.44	4.79	0.000263	0.025	0.665
17471166	66108	Ndufa9	NADH dehydrogenase (ubiquinone) 1 alpha subcomplex, 9	0.966	8.39	5.26	0.000106	0.0181	1.51
17534095	53328	Pgrmc1	progesterone receptor membrane component 1	0.965	6.05	4.75	0.000281	0.0259	0.604
17377354	56488	Nxt1	NTF2-related export protein 1	0.965	4.43	4.26	0.00074	0.0373	-0.3
17344387	14885	Gtf2h4	general transcription factor II H, polypeptide 4	0.964	5.55	5.73	4.52e-05	0.013	2.3
17457430	66117	Fmc1	formation of mitochondrial complex V assembly factor 1	0.964	5.29	4.42	0.000541	0.0334	-0.00742
17508735	21951	Tnks	tankyrase, TRF1-interacting ankyrin-related ADP-ribose polymerase	0.961	6.15	4.7	0.000309	0.0267	0.517
17469967	67784	Plxnd1	plexin D1	0.957	5.43	4.31	0.000668	0.0358	-0.205
17501652	11966	Atp6v1b2	ATPase, H+ transporting, lysosomal V1 subunit B2	0.956	7.75	5.06	0.000157	0.0206	1.14
17356372	68090	Yif1a	Yip1 interacting factor homolog A (S. cerevisiae)	0.955	5.43	4.69	0.000315	0.0269	0.499
17495088	67150	Rnf141	ring finger protein 141	0.953	5.79	4.32	0.000653	0.0358	-0.183
17282563	67963	Npc2	NPC intracellular cholesterol transporter 2	0.948	7.23	4.61	0.000371	0.0279	0.344
17223228	15510	Hspd1	heat shock protein 1 (chaperonin)	0.947	7.07	4.76	0.000274	0.0256	0.627
17226155	22099	Tsn	translin	0.947	8.57	4.32	0.000653	0.0358	-0.184
17471127	12527	Cd9	CD9 antigen	0.945	6.01	4.55	0.000416	0.0294	0.237
17511389	71927	Itfg1	integrin alpha FG-GAP repeat containing 1	0.944	7.29	4.64	0.000352	0.0276	0.394
17384525	68375	Ndufa8	NADH dehydrogenase (ubiquinone) 1 alpha subcomplex, 8	0.943	7.83	6.19	2.01e-05	0.00942	3.04
17277609	217737	Ahsa1	AHA1, activator of heat shock protein ATPase 1	0.942	8.31	5.13	0.000136	0.0198	1.28
17468690	12785	Cnbp	cellular nucleic acid binding protein	0.938	8.89	4.33	0.000643	0.0358	-0.168
17478549	20430	Cyfip1	cytoplasmic FMR1 interacting protein 1	0.937	6.41	4.93	0.000201	0.0226	0.915
17293103	56278	Gkap1	G kinase anchoring protein 1	0.934	4.47	5.21	0.000117	0.0185	1.42
17508868	18983	Cnot7	CCR4-NOT transcription complex, subunit 7	0.934	5.87	5.06	0.000157	0.0206	1.15
17475026	66071	Ethe1	ethylmalonic encephalopathy 1	0.93	6.49	5.28	0.000104	0.0181	1.53
17540420	72018	Fundc1	FUN14 domain containing 1	0.93	4.69	5.09	0.000147	0.0204	1.21
17363828	226090	Ermp1	endoplasmic reticulum metallopeptidase 1	0.926	6.82	4.37	0.000592	0.0344	-0.0916
17276302	18755	Prkch	protein kinase C, eta	0.925	5.82	4.24	0.000771	0.0376	-0.339
17418985	67106	Zbtb8os	zinc finger and BTB domain containing 8 opposite strand	0.924	7.02	5.05	0.000159	0.0206	1.13
17498099	13033	Ctsd	cathepsin D	0.922	6.2	4.66	0.000338	0.0272	0.431
17423215	76947	Ndufaf6	NADH dehydrogenase (ubiquinone) complex I, assembly factor 6	0.918	4.74	4.58	0.000393	0.0288	0.292
17508188	15930	Ido1	indoleamine 2,3-dioxygenase 1	0.91	3.33	4.14	0.000925	0.0404	-0.51
17534470	20400	Sh2d1a	SH2 domain containing 1A	0.908	3.85	4.39	0.000574	0.0341	-0.0622
17548620	100503724	Dnajc19-ps	DnaJ heat shock protein family (Hsp40) member C19, pseudogene	0.904	8.16	6.28	1.73e-05	0.00911	3.17
17256113	22123	Psmd3	proteasome (prosome, macropain) 26S subunit, non-ATPase, 3	0.904	7.65	4.32	0.000651	0.0358	-0.18
17356099	52004	Cdk2ap2	CDK2-associated protein 2	0.903	6.33	4.91	0.000208	0.0227	0.887
17489610	68079	Pdcd2l	programmed cell death 2-like	0.903	5.81	4.12	0.000966	0.0413	-0.55
17324751	68980	Wdr53	WD repeat domain 53	0.902	5.35	4.23	0.000774	0.0376	-0.342
17342042	26426	Nubp2	nucleotide binding protein 2	0.902	7.53	4.15	0.000919	0.0404	-0.503
17496839	66824	Pycard	PYD and CARD domain containing	0.896	7.35	5.74	4.49e-05	0.013	2.3
17299454	74385	Ap5m1	adaptor-related protein complex 5, mu 1 subunit	0.888	5.93	5.04	0.000161	0.0206	1.12
17414760	66290	Atp6v1g1	ATPase, H+ transporting, lysosomal V1 subunit G1	0.887	7.08	5.51	6.76e-05	0.0152	1.93
17444100	59031	Chst12	carbohydrate sulfotransferase 12	0.886	6.22	4.4	0.000556	0.0337	-0.0328
17548836	100039078	Gm2036	predicted gene 2036	0.885	5.7	6.52	1.15e-05	0.00727	3.55
17510948	26364	Adgre5	adhesion G protein-coupled receptor E5	0.88	9.12	4.65	0.00034	0.0272	0.428
17350356	13664	Eif1a	eukaryotic translation initiation factor 1A	0.879	5.65	4.29	0.000688	0.036	-0.233
17337816	56050	Cyp39a1	cytochrome P450, family 39, subfamily a, polypeptide 1	0.878	7.16	4.15	0.000912	0.0403	-0.496
17468678	57905	Isy1	ISY1 splicing factor homolog	0.874	6.11	4.49	0.000463	0.031	0.138
17547698	12864	Cox6c	cytochrome c oxidase subunit VIc	0.873	9.6	4.43	0.000526	0.0332	0.0186
17256896	68401	G6pc3	glucose 6 phosphatase, catalytic, 3	0.871	5.44	4.14	0.000923	0.0404	-0.507
17361764	17826	Fam89b	family with sequence similarity 89, member B	0.863	7.26	4.6	0.000374	0.028	0.338
17548221	66624	Spcs2	signal peptidase complex subunit 2 homolog (S. cerevisiae)	0.858	8.36	4.23	0.000778	0.0376	-0.348
17250197	67212	Mrpl55	mitochondrial ribosomal protein L55	0.857	6.95	4.82	0.000249	0.0241	0.718
17527295	66317	Wdr61	WD repeat domain 61	0.856	7.03	5.39	8.41e-05	0.0167	1.73
17339928	67242	Gemin6	gem nuclear organelle associated protein 6	0.854	5.25	5.08	0.00015	0.0205	1.19
17514424	12362	Casp1	caspase 1	0.853	7.6	4.35	0.00061	0.0352	-0.12
17315960	67832	Brix1	BRX1, biogenesis of ribosomes	0.851	6.72	4.53	0.000436	0.0298	0.195
17307280	236451	Phf11b	PHD finger protein 11B	0.851	8.45	4.24	0.000757	0.0373	-0.322			C57BL/6
17332956	68195	Rnaset2b	ribonuclease T2B	0.85	9.57	4.25	0.000747	0.0373	-0.309
17543988	407786	Taf9b	TATA-box binding protein associated factor 9B	0.85	5.72	4.12	0.000979	0.0416	-0.562
17443752	26893	Cops6	COP9 signalosome subunit 6	0.847	9.06	4.33	0.000642	0.0358	-0.167
17340720	100037283	Rnaset2a	ribonuclease T2A	0.845	9.69	4.42	0.000541	0.0334	-0.00756
17334948	11974	Atp6v0e	ATPase, H+ transporting, lysosomal V0 subunit E	0.843	8.48	4.91	0.000207	0.0227	0.889
17333092	106489	Sft2d1	SFT2 domain containing 1	0.841	8.33	5.33	9.37e-05	0.0174	1.63
17512329	68523	Fam96b	family with sequence similarity 96, member B	0.837	7.4	4.76	0.000276	0.0256	0.62
17221662	170829	Tram2	translocating chain-associating membrane protein 2	0.836	7.17	4.4	0.000562	0.0337	-0.0423
17505774	93739	Gabarapl2	gamma-aminobutyric acid (GABA) A receptor-associated protein-like 2	0.835	7.58	4.72	0.000297	0.0266	0.553
17353619	69816	Mzb1	marginal zone B and B1 cell-specific protein 1	0.835	9.63	4.31	0.000661	0.0358	-0.194
17509282	70925	Cdkn2aip	CDKN2A interacting protein	0.834	5.86	5.52	6.58e-05	0.015	1.95
17410617	26377	Dapp1	dual adaptor for phosphotyrosine and 3-phosphoinositides 1	0.834	7.47	5.45	7.54e-05	0.0161	1.83
17227872	226499	BC003331	cDNA sequence BC003331	0.834	6.04	4.21	0.000812	0.0383	-0.388
17548178	105244345	LOC105244345	small nuclear ribonucleoprotein Sm D1-like	0.832	8.3	4.66	0.000336	0.0272	0.438
17424057	74255	Smu1	smu-1 suppressor of mec-8 and unc-52 homolog (C. elegans)	0.831	7.05	5.18	0.000125	0.0191	1.36
17424075	66340	Psenen	presenilin enhancer gamma secretase subunit	0.828	9.56	4.38	0.000582	0.0343	-0.0763
17251500	71923	Borcs6	BLOC-1 related complex subunit 6	0.828	6.21	4.14	0.000936	0.0407	-0.52
17514603	71929	Tmem123	transmembrane protein 123	0.826	8.7	4.14	0.000939	0.0407	-0.524
17519384	59046	Arpp19	cAMP-regulated phosphoprotein 19	0.815	6.08	4.56	0.00041	0.0294	0.252
17376649	66586	Crls1	cardiolipin synthase 1	0.815	5.46	4.35	0.000618	0.0354	-0.132
17338124	27398	Mrpl2	mitochondrial ribosomal protein L2	0.811	6.63	4.63	0.000358	0.0277	0.378
17300396	68966	Ngdn	neuroguidin, EIF4E binding protein	0.806	8.06	4.55	0.000419	0.0294	0.231
17517799	69459	Ubl7	ubiquitin-like 7 (bone marrow stromal cell-derived)	0.806	7.78	4.3	0.000681	0.036	-0.223
17218027	56207	Uchl5	ubiquitin carboxyl-terminal esterase L5	0.804	8.54	4.25	0.000751	0.0373	-0.314
17240045	66847	Hint3	histidine triad nucleotide binding protein 3	0.802	5.27	4.17	0.000886	0.0396	-0.469
17389009	98221	Eif3m	eukaryotic translation initiation factor 3, subunit M	0.801	8.45	4.25	0.000743	0.0373	-0.304
17545741	18597	Pdha1	pyruvate dehydrogenase E1 alpha 1	0.795	6.34	4.46	0.000491	0.0318	0.0827
17428684	58810	Akr1a1	aldo-keto reductase family 1, member A1 (aldehyde reductase)	0.793	8.96	4.47	0.000488	0.0317	0.0885
17329079	381038	Parl	presenilin associated, rhomboid-like	0.792	8.69	4.32	0.00065	0.0358	-0.179
17227297	21854	Timm17a	translocase of inner mitochondrial membrane 17a	0.791	6.96	4.3	0.000672	0.0358	-0.211
17329016	16142	Iglv1	immunoglobulin lambda variable 1	0.79	10.3	4.59	0.000386	0.0286	0.308
17216012	18000	2019-09-02	septin 2	0.786	7.12	4.22	0.000797	0.0381	-0.37
17257663	66997	Psmd12	proteasome (prosome, macropain) 26S subunit, non-ATPase, 12	0.784	7.52	5.7	4.78e-05	0.0135	2.25
17380953	66496	Ppdpf	pancreatic progenitor cell differentiation and proliferation factor	0.783	6.37	4.68	0.000325	0.027	0.469
17347387	12607	Cebpz	CCAAT/enhancer binding protein zeta	0.779	6.87	4.7	0.000313	0.0269	0.503
17508722	68192	Leprotl1	leptin receptor overlapping transcript-like 1	0.778	7.42	4.63	0.000357	0.0277	0.382
17273961	17775	Laptm4a	lysosomal-associated protein transmembrane 4A	0.771	8.54	4.45	0.000509	0.0327	0.049
17458454	75593	Malsu1	mitochondrial assembly of ribosomal large subunit 1	0.77	5.95	4.39	0.000569	0.034	-0.0552
17516960	54725	Cadm1	cell adhesion molecule 1	0.767	4.51	4.59	0.000384	0.0285	0.313
17517727	12858	Cox5a	cytochrome c oxidase subunit Va	0.766	8.56	5.24	0.000112	0.0184	1.46
17457540	68198	Ndufb2	NADH dehydrogenase (ubiquinone) 1 beta subcomplex, 2	0.766	6.48	4.89	0.000216	0.0227	0.852
17525342	69305	Dcps	decapping enzyme, scavenger	0.765	7.44	4.74	0.000288	0.0262	0.582
17306189	15381	Hnrnpc	heterogeneous nuclear ribonucleoprotein C	0.758	10.3	4.29	0.000699	0.0364	-0.247
17257874	19084	Prkar1a	protein kinase, cAMP dependent regulatory, type I, alpha	0.756	6.32	5.14	0.000133	0.0197	1.3
17435048	212090	Tmem60	transmembrane protein 60	0.755	6.56	4.92	0.000204	0.0227	0.905
17439909	100604	Lrrc8c	leucine rich repeat containing 8 family, member C	0.753	6.35	5.44	7.72e-05	0.0161	1.8
17331642	27393	Mrpl39	mitochondrial ribosomal protein L39	0.753	8.06	4.54	0.000425	0.0294	0.219
17534665	100041697	Gm14719	predicted gene 14719	0.752	8.76	4.2	0.00082	0.0385	-0.396
17259512	209318	Gps1	G protein pathway suppressor 1	0.751	6.91	5.05	0.000159	0.0206	1.14
17282274	13877	Erh	ERH mRNA splicing and mitosis factor	0.75	7.25	4.83	0.00024	0.0238	0.75
17222326	76178	Coa5	cytochrome C oxidase assembly factor 5	0.75	8.4	4.42	0.000536	0.0334	0.000493
17399460	229534	Pbxip1	pre B cell leukemia transcription factor interacting protein 1	0.749	5.06	4.18	0.000858	0.039	-0.439
17529169	12866	Cox7a2	cytochrome c oxidase subunit VIIa 2	0.746	9.63	4.93	0.000202	0.0226	0.914
17383848	72931	Swi5	SWI5 recombination repair homolog (yeast)	0.746	7.31	4.41	0.000544	0.0334	-0.0129
17255402	20747	Spop	speckle-type POZ protein	0.745	8.32	4.43	0.000525	0.0332	0.0208
17419377	66464	Taf12	TATA-box binding protein associated factor 12	0.745	7.2	4.13	0.00095	0.041	-0.534
17408863	11950	Atp5f1	ATP synthase, H+ transporting, mitochondrial F0 complex, subunit B1	0.74	8.8	4.3	0.000675	0.0358	-0.214
17548440	102462	Imp3	IMP3, U3 small nucleolar ribonucleoprotein	0.739	8.54	4.86	0.000226	0.0232	0.806
17405236	67890	Ufm1	ubiquitin-fold modifier 1	0.736	6.11	4.89	0.000216	0.0227	0.851
17484881	21351	Taldo1	transaldolase 1	0.732	8.47	4.53	0.000432	0.0297	0.202
17249425	21402	Skp1a	S-phase kinase-associated protein 1A	0.731	8.29	4.88	0.00022	0.0227	0.834
17532811	20371	Foxp3	forkhead box P3	0.725	4.7	4.19	0.000839	0.039	-0.418
17261865	12450	Ccng1	cyclin G1	0.721	8.82	4.67	0.000327	0.027	0.464
17529569	100039707	Mthfsl	5, 10-methenyltetrahydrofolate synthetase-like	0.721	7.57	4.27	0.000724	0.0372	-0.281
17282723	68581	Tmed10	transmembrane p24 trafficking protein 10	0.72	8.76	4.65	0.000343	0.0274	0.419
17422662	68991	Ssu72	Ssu72 RNA polymerase II CTD phosphatase homolog (yeast)	0.719	8.25	4.58	0.000389	0.0286	0.301
17280749	66109	Tspan13	tetraspanin 13	0.718	8.49	4.65	0.000339	0.0272	0.43
17506306	67443	Map1lc3b	microtubule-associated protein 1 light chain 3 beta	0.715	8.62	4.58	0.000394	0.0288	0.29
17548141	55950	Bri3	brain protein I3	0.711	8.89	4.64	0.000348	0.0276	0.405
17460494	56748	Nfu1	NFU1 iron-sulfur cluster scaffold	0.711	7.73	4.18	0.000855	0.039	-0.435
17468250	21766	Tex261	testis expressed gene 261	0.71	7.22	4.42	0.00054	0.0334	-0.00565
17349361	69749	Epb41l4aos	erythrocyte membrane protein band 4.1 like 4a, opposite strand	0.708	8.64	4.27	0.000717	0.037	-0.271
17229578	80915	Dusp12	dual specificity phosphatase 12	0.708	5.32	4.21	0.000805	0.0382	-0.379
17303636	66480	Rpl15	ribosomal protein L15	0.706	6.02	4.23	0.000783	0.0376	-0.354
17541036	54405	Ndufa1	NADH dehydrogenase (ubiquinone) 1 alpha subcomplex, 1	0.699	10.4	4.63	0.000354	0.0276	0.389
17489279	69804	Tmem147	transmembrane protein 147	0.698	6.31	4.3	0.000675	0.0358	-0.215
17548213	414077	Wdr83os	WD repeat domain 83 opposite strand	0.696	8.19	4.48	0.000472	0.0312	0.121
17313276	56438	Rbx1	ring-box 1	0.695	10	4.59	0.000387	0.0286	0.305
17311199	223499	Dcaf13	DDB1 and CUL4 associated factor 13	0.695	8.6	4.29	0.000697	0.0364	-0.244
17281193	59032	Ppp2r3c	protein phosphatase 2, regulatory subunit B'', gamma	0.693	5.25	4.56	0.000409	0.0294	0.254
17340522	100124641	Mir692-3	microRNA 692-3	0.687	10.5	4.82	0.000247	0.024	0.723
17418483	100124641	Mir692-3	microRNA 692-3	0.687	10.5	4.82	0.000247	0.024	0.723
17279365	30954	Siva1	SIVA1, apoptosis-inducing factor	0.687	8.31	4.32	0.000654	0.0358	-0.185
17317225	22770	Zhx1	zinc fingers and homeoboxes 1	0.686	6.25	4.27	0.000717	0.037	-0.271
17451726	12861	Cox6a1	cytochrome c oxidase subunit VIa polypeptide 1	0.685	10.1	4.55	0.000415	0.0294	0.241
17225586	66915	Cops9	COP9 signalosome subunit 9	0.678	4.92	4.94	0.000197	0.0224	0.934
17506431	59005	Trappc2l	trafficking protein particle complex 2-like	0.666	7.1	4.18	0.000853	0.039	-0.434
17223685	227197	Ndufs1	NADH dehydrogenase (ubiquinone) Fe-S protein 1	0.662	6.42	4.24	0.000761	0.0374	-0.327
17484140	66165	Bccip	BRCA2 and CDKN1A interacting protein	0.657	7.55	4.56	0.000409	0.0294	0.255
17361971	66406	Sac3d1	SAC3 domain containing 1	0.644	5.91	4.29	0.000686	0.036	-0.23
17353412	13476	Reep5	receptor accessory protein 5	0.641	8.36	4.21	0.000812	0.0383	-0.387
17417791	69072	Ebna1bp2	EBNA1 binding protein 2	0.61	6.41	4.14	0.000925	0.0404	-0.51
17346802	72900	Ndufv2	NADH dehydrogenase (ubiquinone) flavoprotein 2	0.605	8.47	4.52	0.000441	0.0301	0.183
17517456	26441	Psma4	proteasome (prosome, macropain) subunit, alpha type 4	0.602	7.48	4.33	0.000644	0.0358	-0.171
17296142	73274	Gpbp1	GC-rich promoter binding protein 1	0.601	8.52	4.13	0.000953	0.041	-0.538
17442096	56378	Arpc3	actin related protein 2/3 complex, subunit 3	0.6	7.38	4.24	0.000764	0.0374	-0.33
17311152	100124641	Mir692-3	microRNA 692-3	0.587	9.11	4.29	0.000688	0.036	-0.233
17316737	100124641	Mir692-3	microRNA 692-3	0.587	9.11	4.29	0.000688	0.036	-0.233
17252323	52700	Txndc17	thioredoxin domain containing 17	0.582	7.1	4.15	0.00092	0.0404	-0.504
17396750	66046	Ndufb5	NADH dehydrogenase (ubiquinone) 1 beta subcomplex, 5	0.569	6.83	4.18	0.000869	0.0393	-0.451
17326956	20655	Sod1	superoxide dismutase 1, soluble	0.555	11.3	4.17	0.00088	0.0396	-0.463
17344132	193740	Hspa1a	heat shock protein 1A	-5.48	4.5	-7.1	4.34e-06	0.00457	4.42	110	0.22	Tnfrsf13b-KO
17285834	319181	Hist1h2bg	histone cluster 1, H2bg	-4.86	5.65	-9.5	1.31e-07	0.000662	7.41
17344126	15511	Hspa1b	heat shock protein 1B	-4.52	3.62	-6.83	6.74e-06	0.00518	4.02
17427312	16476	Jun	jun proto-oncogene	-3.41	6.8	-10.9	2.24e-08	0.000287	8.81
17487211	14282	Fosb	FBJ osteosarcoma oncogene B	-3.19	5.88	-8.03	1.03e-06	0.00201	5.68
17490830	14325	Ftl1	ferritin light polypeptide 1	-2.88	5.05	-6.09	2.38e-05	0.00987	2.89
17277387	14281	Fos	FBJ osteosarcoma oncogene	-2.86	4.88	-7.01	5.05e-06	0.00457	4.28
17516383	100302594	Snord14e	small nucleolar RNA, C/D box 14E	-2.82	9.05	-7.02	4.98e-06	0.00457	4.29
17490878	17872	Ppp1r15a	protein phosphatase 1, regulatory (inhibitor) subunit 15A	-2.27	6.56	-6.26	1.77e-05	0.00911	3.15
17283767	100306943	Scarna13	small Cajal body-specific RNA 1	-2.23	5.89	-5.34	9.31e-05	0.0174	1.63
17487471	330483	Ceacam16	carcinoembryonic antigen-related cell adhesion molecule 16	-2.18	5.53	-8.57	4.69e-07	0.00132	6.35
17424631	19782	Rmrp	RNA component of mitochondrial RNAase P	-2.03	5.47	-7.11	4.28e-06	0.00457	4.43
17493683	449630	Snord15a	small nucleolar RNA, C/D box 15A	-1.93	3.74	-4.95	0.000193	0.0223	0.957
17446620	332993	Gm5129	predicted gene 5129	-1.87	5.4	-5.23	0.000113	0.0185	1.45
17395133	56802	Nespas	neuroendocrine secretory protein antisense	-1.78	3.09	-4.15	0.00092	0.0404	-0.504
17321241	100217417	Snora34	small nucleolar RNA, H/ACA box 34	-1.67	7.4	-4.17	0.000884	0.0396	-0.467
17293534	435366	Platr25	pluripotency associated transcript 25	-1.61	3.65	-4.41	0.000551	0.0336	-0.0253
17314159	105246016	LOC105246016	uncharacterized LOC105246016	-1.59	4.18	-4.48	0.000473	0.0312	0.118
17238852	64009	Syne1	spectrin repeat containing, nuclear envelope 1	-1.5	2.85	-4.3	0.000673	0.0358	-0.211
17366928	100316702	Mir669o	microRNA 669o	-1.48	3.01	-6.22	1.9e-05	0.00911	3.09
17343703	630499	H2-K2	histocompatibility 2, K region locus 2	-1.48	6.34	-4.63	0.000359	0.0277	0.376
17518312	100217453	Snord16a	small nucleolar RNA, C/D box 16A	-1.41	7.54	-4.89	0.000215	0.0227	0.853
17245772	80904	Dtx3	deltex 3, E3 ubiquitin ligase	-1.39	5.18	-5.54	6.37e-05	0.015	1.98
17320879	75768	4833422M21Rik	RIKEN cDNA 4833422M21 gene	-1.39	5.23	-4.85	0.000231	0.0233	0.785
17305986	85029	Rpph1	ribonuclease P RNA component H1	-1.36	10.4	-4.27	0.000719	0.037	-0.274
17440335	384221	Vmn2r17	vomeronasal 2, receptor 17	-1.35	2.11	-6.47	1.23e-05	0.0076	3.48
17234716	100502953	Gm10100	predicted gene 10100	-1.34	1.56	-4.49	0.000464	0.031	0.136
17291180	319157	Hist1h4f	histone cluster 1, H4f	-1.32	1.98	-4.32	0.000659	0.0358	-0.192
17242316	100041261	Gm3238	predicted gene 3238	-1.32	3.32	-4.13	0.000953	0.041	-0.537
17411545	70720	6330407A03Rik	RIKEN cDNA 6330407A03 gene	-1.31	8.12	-4.5	0.000457	0.0308	0.151
17319734	21378	Tbrg3	transforming growth factor beta regulated gene 3	-1.3	6.79	-4.8	0.000255	0.0246	0.695
17271572	72386	2610035D17Rik	RIKEN cDNA 2610035D17 gene	-1.29	6.21	-6.63	9.4e-06	0.00627	3.73
17320885	319722	E330033B04Rik	RIKEN cDNA E330033B04 gene	-1.28	7.1	-5.06	0.000156	0.0206	1.15
17507171	19785	Rprl3	ribonuclease P RNA-like 3	-1.28	4.6	-4.34	0.000621	0.0355	-0.137
17283343	100316805	Mir1190	microRNA 1190	-1.28	6.62	-4.2	0.000835	0.039	-0.413
17384811	100042584	Gm16523	mitochondrial ribosomal protein L40 pseudogene	-1.27	6.38	-4.71	0.000307	0.0266	0.523
17517215	102635498	Gm32819	predicted gene, 32819	-1.19	8.33	-4.72	0.0003	0.0266	0.544
17253832	102632809	Gm11205	predicted gene 11205	-1.19	2.54	-4.37	0.000591	0.0344	-0.0909
17548203	667103	Gm13570	predicted gene 13570	-1.18	6.53	-7.18	3.85e-06	0.00457	4.52
17274484	100043407	Gm4419	predicted gene 4419	-1.17	2.52	-5.44	7.71e-05	0.0161	1.81
17527806	621119	Rps11-ps1	ribosomal protein S11, pseudogene 1	-1.13	8.01	-4.99	0.000178	0.0212	1.03
17340548	547127	Tmem181b-ps	transmembrane protein 181B, pseudogene	-1.13	4.07	-4.62	0.000364	0.0277	0.362
17280626	74076	4933406C10Rik	RIKEN cDNA 4933406C10 gene	-1.13	3.68	-4.23	0.000776	0.0376	-0.345
17427100	15965	Ifna2	interferon alpha 2	-1.11	2.24	-4.16	0.000901	0.04	-0.485
17375111	668880	Stard9	START domain containing 9	-1.09	4.54	-5.34	9.27e-05	0.0174	1.64
17502001	16478	Jund	jun D proto-oncogene	-1.08	4.89	-4.99	0.000178	0.0212	1.03
17334902	77371	Sec24a	Sec24 related gene family, member A (S. cerevisiae)	-1.07	7.88	-4.54	0.000423	0.0294	0.223
17439978	12545	Cdc7	cell division cycle 7 (S. cerevisiae)	-1.06	6.05	-4.44	0.000515	0.0329	0.0392
17375981	100043729	Gm14010	predicted gene 14010	-1.06	3.58	-4.42	0.000541	0.0334	-0.00738
17531977	111186	Stmn1-rs1	stathmin 1, related sequence 1	-1.06	5.7	-4.19	0.000847	0.039	-0.427
17452456	207565	Camkk2	calcium/calmodulin-dependent protein kinase kinase 2, beta	-1.05	5.52	-5.28	0.000103	0.0181	1.54
17346281	224902	Safb2	scaffold attachment factor B2	-1.02	7.41	-6.91	5.95e-06	0.00486	4.14
17235456	11705	Amh	anti-Mullerian hormone	-1.02	3.14	-4.86	0.000228	0.0233	0.798
17254591	21385	Tbx2	T-box 2	-1.02	2.17	-4.33	0.000641	0.0358	-0.165
17393019	105244329	Gm14199	predicted gene 14199	-1.01	2.48	-4.36	0.000606	0.035	-0.113
17494799	258490	Olfr492	olfactory receptor 492	-0.997	3.01	-4.87	0.000224	0.0231	0.815
17332656	320586	A630089N07Rik	RIKEN cDNA A630089N07 gene	-0.983	6.19	-4.49	0.00047	0.0312	0.125
17498239	63830	Kcnq1ot1	KCNQ1 overlapping transcript 1	-0.981	6.8	-5.65	5.21e-05	0.0141	2.17
17228794	240869	Zbtb37	zinc finger and BTB domain containing 37	-0.953	4.84	-4.73	0.000292	0.0264	0.57
17331720	23794	Adamts5	a disintegrin-like and metallopeptidase (reprolysin type) with thrombospondin type 1 motif, 5 (aggrecanase-2)	-0.951	1.9	-5.01	0.000172	0.0212	1.06
17506477	100503178	2810013P06Rik	RIKEN cDNA 2810013P06 gene	-0.937	7.08	-4.54	0.000422	0.0294	0.224
17462872	50909	C1ra	complement component 1, r subcomponent A	-0.933	2.67	-4.41	0.000544	0.0334	-0.013
17475431	233001	Nlrp9a	NLR family, pyrin domain containing 9A	-0.927	2.38	-4.43	0.000525	0.0332	0.0198
17279830	17977	Ncoa1	nuclear receptor coactivator 1	-0.925	5.35	-4.27	0.000718	0.037	-0.272
17287682	26385	Grk6	G protein-coupled receptor kinase 6	-0.923	8.23	-5.32	9.59e-05	0.0176	1.6
17243303	432479	4930404N11Rik	RIKEN cDNA 4930404N11 gene	-0.923	4	-4.82	0.000244	0.024	0.735
17355298	75577	Dynap	dynactin associated protein	-0.921	1.7	-5.11	0.000143	0.0202	1.23
17301300	16554	Kif13b	kinesin family member 13B	-0.912	5.87	-4.93	0.0002	0.0226	0.92
17340967	110460	Acat2	acetyl-Coenzyme A acetyltransferase 2	-0.912	4.52	-4.48	0.000478	0.0312	0.108
17355607	240427	Setbp1	SET binding protein 1	-0.905	7.7	-5.36	8.86e-05	0.0172	1.68
17499540	244329	Mcph1	microcephaly, primary autosomal recessive 1	-0.902	5.69	-4.38	0.000574	0.0341	-0.0634
17359436	212391	Lcor	ligand dependent nuclear receptor corepressor	-0.871	7.86	-5.27	0.000105	0.0181	1.52
17520962	100529079	5830418P13Rik	RIKEN cDNA 5830418P13 gene	-0.854	6.71	-4.25	0.000748	0.0373	-0.31
17452776	269702	Mphosph9	M-phase phosphoprotein 9	-0.848	5.7	-4.76	0.000275	0.0256	0.626
17255160	70834	Spag9	sperm associated antigen 9	-0.842	6.48	-4.46	0.000493	0.0318	0.0793
17450157	191578	Helq	helicase, POLQ-like	-0.83	7.66	-4.18	0.000868	0.0393	-0.45
17446060	433855	AI506816	expressed sequence AI506816	-0.819	4.11	-4.2	0.000825	0.0386	-0.402
17361798	72289	Malat1	metastasis associated lung adenocarcinoma transcript 1 (non-coding RNA)	-0.813	10.2	-4.18	0.000858	0.039	-0.439
17211090	211660	Cspp1	centrosome and spindle pole associated protein 1	-0.805	6.69	-4.68	0.00032	0.027	0.483
17502816	234515	Inpp4b	inositol polyphosphate-4-phosphatase, type II	-0.802	6.73	-4.95	0.000193	0.0223	0.956
17521541	74153	Uba7	ubiquitin-like modifier activating enzyme 7	-0.799	7.79	-4.12	0.000961	0.0412	-0.545
17283393	109181	Trip11	thyroid hormone receptor interactor 11	-0.798	6.58	-4.49	0.00047	0.0312	0.124
17492078	244049	Mctp2	multiple C2 domains, transmembrane 2	-0.793	6.56	-4.53	0.000431	0.0297	0.204
17373028	55935	Fnbp4	formin binding protein 4	-0.792	7.64	-4.18	0.000853	0.039	-0.433
17395801	229003	Helz2	helicase with zinc finger 2, transcriptional coactivator	-0.789	7.95	-4.25	0.000751	0.0373	-0.315
17535808	14567	Gdi1	guanosine diphosphate (GDP) dissociation inhibitor 1	-0.789	9.79	-4.19	0.000849	0.039	-0.429
17321365	381022	Kmt2d	lysine (K)-specific methyltransferase 2D	-0.779	7.44	-4.31	0.000665	0.0358	-0.2
17283303	68339	Ccdc88c	coiled-coil domain containing 88C	-0.776	7.4	-4.21	0.000818	0.0385	-0.394
17447623	75079	Zbtb49	zinc finger and BTB domain containing 49	-0.769	5.29	-4.13	0.000945	0.0409	-0.529
17274911	380753	Atxn7l1	ataxin 7-like 1	-0.768	6.47	-4.25	0.000745	0.0373	-0.306
17368855	107746	Rapgef1	Rap guanine nucleotide exchange factor (GEF) 1	-0.768	8.12	-4.21	0.000804	0.0382	-0.378
17363505	226026	Smc5	structural maintenance of chromosomes 5	-0.765	7.54	-5.08	0.00015	0.0205	1.19
17366740	100124487	Mir467c	microRNA 467c	-0.746	7.13	-4.12	0.000978	0.0416	-0.562
17303732	74571	Kcnk16	potassium channel, subfamily K, member 16	-0.741	2.17	-4.38	0.000576	0.0341	-0.0658
17512833	71955	Ist1	increased sodium tolerance 1 homolog (yeast)	-0.737	8.56	-4.9	0.000213	0.0227	0.865
17413269	320571	Atp8b5	ATPase, class I, type 8B, member 5	-0.735	1.83	-4.91	0.000207	0.0227	0.888
17285267	17101	Lyst	lysosomal trafficking regulator	-0.724	8.08	-5.22	0.000117	0.0185	1.42
17312097	105841	Dennd3	DENN/MADD domain containing 3	-0.716	8.28	-4.59	0.000381	0.0284	0.32
17240269	327744	E130307A14Rik	RIKEN cDNA E130307A14 gene	-0.713	5.04	-4.15	0.000911	0.0403	-0.495
17517619	56294	Ptpn9	protein tyrosine phosphatase, non-receptor type 9	-0.697	4.91	-4.41	0.000548	0.0336	-0.0198
17399285	12748	Clk2	CDC-like kinase 2	-0.687	7.42	-4.36	0.0006	0.0348	-0.105
17415629	78687	0610025J13Rik	RIKEN cDNA 0610025J13 gene	-0.684	2.73	-4.19	0.000843	0.039	-0.422
17429689	11426	Macf1	microtubule-actin crosslinking factor 1	-0.676	8.17	-4.32	0.000654	0.0358	-0.185
17444855	72587	Pan3	PAN3 poly(A) specific ribonuclease subunit	-0.676	7.57	-4.3	0.000672	0.0358	-0.211
17462226	74363	4931430N09Rik	RIKEN cDNA 4931430N09 gene	-0.67	2.12	-4.33	0.00064	0.0358	-0.165
17309172	105689	Mycbp2	MYC binding protein 2	-0.667	7.76	-4.19	0.00084	0.039	-0.42
17252497	53313	Atp2a3	ATPase, Ca++ transporting, ubiquitous	-0.651	9.5	-4.8	0.000256	0.0246	0.692
17407721	213054	Gabpb2	GA repeat binding protein, beta 2	-0.623	6.93	-4.26	0.000733	0.0373	-0.292
17436683	15194	Htt	huntingtin	-0.612	6.35	-4.27	0.000718	0.037	-0.273
17462318	214899	Kdm5a	lysine (K)-specific demethylase 5A	-0.612	7.54	-4.25	0.000755	0.0373	-0.319
Abbreviations: WT, wild type; ID, identity; FC, Fold Change; Ave Expr, Average Expression; Adj p Val, Adjusted p Value.

## Sheet: WT vs. A144E_A144E
Table S3. Top 500 germinal center B cell genes differentially expressed between wild type and Tnfrsf13b-mutant mice 10 days post-allogenic stimulation. The differentially expressed genes in germinal center B cells of WT vs. A144E/A144E mice are shown.
Probe ID	Entrez ID	Symbol	Gene Name	LogFC	Ave Expr	t	p Value	Adj p Val	B	Total	%	Upregulated Group
17543785	213742	Xist	inactive X specific transcripts	7.31	8.12	6.51	1.16e-05	0.00797	3.53	373	0.746	WT
17404180	12346	Car1	carbonic anhydrase 1	3.45	5.19	6.05	2.57e-05	0.0116	2.81
17372662	19074	Prg2	proteoglycan 2, bone marrow	3.45	6.26	5.89	3.4e-05	0.0125	2.55
17459355	243469	Igk	immunoglobulin kappa chain complex	3.01	5.89	10	6.56e-08	0.000332	7.92
17284650	619994	Ighv1-77	immunoglobulin heavy variable 1-77	2.76	6.88	4.27	0.000726	0.0433	-0.277
17459398	243469	Igk	immunoglobulin kappa chain complex	2.65	6.56	4.05	0.00111	0.0516	-0.671
17284667	16058	Igh-V3660	immunoglobulin heavy chain (V3660 family)	2.59	5.25	6.43	1.33e-05	0.0086	3.4
17459409	243469	Igk	immunoglobulin kappa chain complex	2.43	8.54	4	0.00124	0.0541	-0.78
17300247	100038850	Trav9d-3	T cell receptor alpha variable 9D-3	2.42	8.4	11.1	1.77e-08	0.000197	8.93
17459400	243469	Igk	immunoglobulin kappa chain complex	2.42	10.4	7.04	4.82e-06	0.00573	4.31
17270162	20533	Slc4a1	solute carrier family 4 (anion exchanger), member 1	2.32	4.16	5.69	4.84e-05	0.0149	2.23
17373521	76969	Chst1	carbohydrate (keratan sulfate Gal-6) sulfotransferase 1	2.31	6.67	4.7	0.000311	0.0287	0.512
17284596	238440	LOC238440	Ig heavy chain V region	2.26	7.05	3.96	0.00134	0.0561	-0.849
17284607	320938	Tnpo3	transportin 3	2.25	10.5	5.75	4.34e-05	0.014	2.33
17284631	320938	Tnpo3	transportin 3	2.25	10.5	5.75	4.34e-05	0.014	2.33
17467466	385253	Igkv4-55	immunoglobulin kappa variable 4-55	2.24	10.8	5.04	0.000162	0.0211	1.11
17263374	72203	2610507I01Rik	RIKEN cDNA 2610507I01 gene	2.23	3.56	6.85	6.6e-06	0.00697	4.03
17438963	57349	Ppbp	pro-platelet basic protein	2.2	3.78	4.41	0.000542	0.0367	-0.00461
17459392	243469	Igk	immunoglobulin kappa chain complex	2.17	9.34	5.26	0.000106	0.02	1.51
17384457	13830	Stom	stomatin	2.15	6.25	8.89	2.97e-07	0.00124	6.7
17300177	382180	Trav7d-4	T cell receptor alpha variable 7D-4	2.15	3.7	4.14	0.000936	0.0481	-0.515
17249990	54396	Irgm2	immunity-related GTPase family M member 2	2.12	5.68	7.53	2.2e-06	0.00348	5
17315891	16197	Il7r	interleukin 7 receptor	2.11	6.08	4.41	0.000546	0.0368	-0.0128
17515371	66962	Swsap1	SWIM type zinc finger 7 associated protein 1	2.02	3.85	5.29	0.000102	0.02	1.55
17526456	12502	Cd3g	CD3 antigen, gamma polypeptide	1.99	7.23	6.66	8.98e-06	0.00743	3.75
17293362	13024	Ctla2a	cytotoxic T lymphocyte-associated protein 2 alpha	1.95	4.61	7.72	1.65e-06	0.00342	5.24
17284564	629915	Ighv1-47	immunoglobulin heavy variable 1-47	1.9	4.09	5.24	0.000112	0.02	1.46
17213548	18187	Nrp2	neuropilin 2	1.89	4.29	6.05	2.55e-05	0.0116	2.81
17528079	69478	2300009A05Rik	RIKEN cDNA 2300009A05 gene	1.86	3.29	7.48	2.38e-06	0.00355	4.92
17249977	631323	Gm12250	predicted gene 12250	1.85	5.9	5.07	0.000153	0.021	1.17
17211867	22637	Zap70	zeta-chain (TCR) associated protein kinase	1.84	4.68	7.59	2.02e-06	0.00342	5.07
17361090	225884	Gstp3	glutathione S-transferase pi 3	1.79	4.78	4.49	0.000465	0.0343	0.138
17422904	100382	AW011738	expressed sequence AW011738	1.78	5.45	4.34	0.000624	0.0396	-0.136
17278268	238393	Serpina3f	serine (or cysteine) peptidase inhibitor, clade A, member 3F	1.75	5.33	5.39	8.41e-05	0.019	1.72
17467458	243469	Igk	immunoglobulin kappa chain complex	1.75	9.05	4.8	0.000257	0.0265	0.69
17467438	385120	Igkv4-70	immunoglobulin kappa chain variable 4-70	1.75	7.25	4.78	0.000268	0.0271	0.652
17467441	384515	Igkv4-68	immunoglobulin kappa variable 4-68	1.73	9.86	5.02	0.000168	0.0215	1.08
17422832	67389	C1qtnf12	C1q and tumor necrosis factor related 12	1.68	4.77	4.29	0.000699	0.0424	-0.242
17221786	68002	Sdhaf4	succinate dehydrogenase complex assembly factor 4	1.67	6.26	7.63	1.9e-06	0.00342	5.12
17459474	12526	Cd8b1	CD8 antigen, beta chain 1	1.66	5.53	5.81	3.91e-05	0.0134	2.43
17467449	636752	Igkv4-62	immunoglobulin kappa variable 4-62	1.66	8.52	5.29	0.000101	0.02	1.55
17467548	667881	Igkv6-14	immunoglobulin kappa variable 6-14	1.66	6.2	4.04	0.00113	0.0519	-0.694
17519888	65099	Irak1bp1	interleukin-1 receptor-associated kinase 1 binding protein 1	1.65	4.86	5.18	0.000124	0.0203	1.37
17295125	14063	F2rl1	coagulation factor II (thrombin) receptor-like 1	1.64	4.38	4.36	0.000603	0.0387	-0.104
17458393	66058	Tmem176a	transmembrane protein 176A	1.63	5.26	4.01	0.00121	0.0539	-0.756
17398755	329693	Fcrl5	Fc receptor-like 5	1.61	7.53	4.78	0.000267	0.0271	0.653
17248276	110257	Hba-a2	hemoglobin alpha, adult chain 2	1.58	9.25	4.68	0.000322	0.0289	0.481
17284571	382693	LOC382693	immunoglobulin heavy chain-like	1.58	8.57	4.37	0.00059	0.0383	-0.0848
17318029	76486	Ly6k	lymphocyte antigen 6 complex, locus K	1.55	5.91	4.77	0.000273	0.0275	0.633
17256502	27419	Naglu	alpha-N-acetylglucosaminidase (Sanfilippo disease IIIB)	1.53	6.45	7.69	1.73e-06	0.00342	5.2
17403205	229898	Gbp5	guanylate binding protein 5	1.53	6.32	5.38	8.54e-05	0.0192	1.71
17360084	57344	As3mt	arsenic (+3 oxidation state) methyltransferase	1.5	5.74	5.31	9.82e-05	0.02	1.58
17428509	14073	Faah	fatty acid amide hydrolase	1.48	5.1	4.22	0.000798	0.0445	-0.366
17366343	664787	LOC664787	Sp110 nuclear body protein pseudogene	1.47	5.67	4.69	0.000316	0.0288	0.499
17284334	380794	Ighg	Immunoglobulin heavy chain (gamma polypeptide)	1.47	10.6	4.25	0.000751	0.0436	-0.309
17304177	100039257	Tmem254b	transmembrane protein 254b	1.46	5.78	5.81	3.89e-05	0.0134	2.43
17284527	16061	Igh-VJ558	immunoglobulin heavy chain (J558 family)	1.46	5.81	4.32	0.000652	0.0411	-0.178
17304162	100039257	Tmem254b	transmembrane protein 254b	1.45	5.84	5.13	0.000135	0.0208	1.28
17526464	12501	Cd3e	CD3 antigen, epsilon polypeptide	1.45	6.72	4.94	0.000196	0.0232	0.942
17224125	381269	Mreg	melanoregulin	1.45	4.07	4.6	0.000373	0.0313	0.342
17446836	17527	Mpv17	MpV17 mitochondrial inner membrane protein	1.44	6.2	5.29	0.000101	0.02	1.56
17271861	217310	Hid1	HID1 domain containing	1.44	4.71	4.86	0.000227	0.0245	0.803
17374488	21825	Thbs1	thrombospondin 1	1.44	2.43	4.4	0.00056	0.0372	-0.0359
17464718	27053	Asns	asparagine synthetase	1.43	4.85	6.64	9.38e-06	0.00743	3.71
17241308	70423	Tspan15	tetraspanin 15	1.42	4.49	4.43	0.000522	0.0362	0.0307
17457787	21580	Tcrb-J	T cell receptor beta, joining region	1.41	8.54	4.25	0.000745	0.0436	-0.302
17538171	23947	Mid2	midline 2	1.4	2.95	5.42	8.02e-05	0.019	1.77
17478549	20430	Cyfip1	cytoplasmic FMR1 interacting protein 1	1.39	6.41	7.59	2.03e-06	0.00342	5.07
17467435	385120	Igkv4-70	immunoglobulin kappa chain variable 4-70	1.39	9.73	5.4	8.2e-05	0.019	1.75
17450434	76074	Gbp8	guanylate-binding protein 8	1.39	5.08	4.69	0.000317	0.0288	0.493
17354014	77619	Prelid2	PRELI domain containing 2	1.38	3.54	4.16	0.000895	0.0467	-0.473
17241934	14871	Gstt1	glutathione S-transferase, theta 1	1.38	5.91	4.16	0.0009	0.0467	-0.478
17221676	241041	Gm4956	predicted gene 4956	1.38	3.68	4.16	0.000904	0.0469	-0.483
17361352	12460	Ccs	copper chaperone for superoxide dismutase	1.37	5.86	4.46	0.000493	0.0353	0.0836
17322621	66911	Nudt16l1	nudix (nucleoside diphosphate linked moiety X)-type motif 16-like 1	1.37	7.47	4.16	0.000893	0.0467	-0.471
17363790	27356	Insl6	insulin-like 6	1.36	4.97	5.25	0.00011	0.02	1.48
17343552	77652	Zfp955a	zinc finger protein 955A	1.36	3.09	5.16	0.000128	0.0204	1.33
17434711	623898	Gm6460	predicted gene 6460	1.36	5.19	4.69	0.000316	0.0288	0.498
17361605	13041	Ctsw	cathepsin W	1.36	4.79	4.05	0.00111	0.0516	-0.67
17240645	12142	Prdm1	PR domain containing 1, with ZNF domain	1.35	6.09	4.9	0.000212	0.0239	0.868
17516691	12500	Cd3d	CD3 antigen, delta polypeptide	1.35	7.12	4.82	0.000248	0.0258	0.721
17463557	243655	Klre1	killer cell lectin-like receptor family E member 1	1.34	3.27	6.67	8.8e-06	0.00743	3.77
17280552	12033	Bcap29	B cell receptor associated protein 29	1.34	6.09	6.16	2.13e-05	0.0106	2.98
17504321	78833	Gins3	GINS complex subunit 3 (Psf3 homolog)	1.34	4.91	5.94	3.11e-05	0.0121	2.63
17310673	11732	Ank	progressive ankylosis	1.33	5.89	4.28	0.000701	0.0424	-0.245
17457804	665506	LOC665506	T-cell receptor beta-2 chain C region-like	1.32	10.2	5.67	5.08e-05	0.0152	2.19
17467451	384515	Igkv4-68	immunoglobulin kappa variable 4-68	1.32	8.32	4.92	0.000203	0.0236	0.907
17467480	16114	Igk-V28	immunoglobulin kappa chain variable 28 (V28)	1.32	9.94	4.04	0.00113	0.0519	-0.689
17459482	12525	Cd8a	CD8 antigen, alpha chain	1.31	4.33	4.09	0.00103	0.05	-0.605
17221497	67923	Eloc	elongin C	1.3	7.13	5.08	0.00015	0.021	1.19
17548717	16592	Fabp5	fatty acid binding protein 5, epidermal	1.3	7.07	4.91	0.000208	0.0238	0.887
17262102	16428	Itk	IL2 inducible T cell kinase	1.28	4.62	5.49	7.03e-05	0.0186	1.89
17465696	58246	Slc35b4	solute carrier family 35, member B4	1.28	5.55	4.7	0.000312	0.0287	0.51
17435089	14190	Fgl2	fibrinogen-like protein 2	1.28	4.83	4.02	0.00119	0.0534	-0.736
17548238	16592	Fabp5	fatty acid binding protein 5, epidermal	1.27	7.08	4.82	0.000247	0.0258	0.728
17458813	11826	Aqp1	aquaporin 1	1.27	3.78	4.25	0.000752	0.0436	-0.311
17509069	102294	Cyp4v3	cytochrome P450, family 4, subfamily v, polypeptide 3	1.26	5.54	4.97	0.000186	0.0224	0.988
17212174	16178	Il1r2	interleukin 1 receptor, type II	1.26	4.12	4.52	0.000445	0.0332	0.179
17496150	16797	Lat	linker for activation of T cells	1.25	7.06	5.51	6.77e-05	0.0181	1.92
17220724	19250	Ptpn14	protein tyrosine phosphatase, non-receptor type 14	1.25	5.44	4.25	0.000754	0.0436	-0.313
17526265	60409	Trappc4	trafficking protein particle complex 4	1.24	6.63	6.17	2.08e-05	0.0106	3
17281099	104725	Sptssa	serine palmitoyltransferase, small subunit A	1.24	6.15	5.32	9.54e-05	0.02	1.61
17427961	12896	Cpt2	carnitine palmitoyltransferase 2	1.23	6.3	6.33	1.57e-05	0.00883	3.25
17467461	235952	Igkv4-57	immunoglobulin kappa variable 4-57	1.22	9.64	5.29	0.000102	0.02	1.54
17331036	52575	Trmt10c	tRNA methyltransferase 10C	1.21	4.38	5.85	3.65e-05	0.0128	2.49
17323322	70120	Yars2	tyrosyl-tRNA synthetase 2 (mitochondrial)	1.21	5.66	5.09	0.000148	0.021	1.2
17245700	67125	Tspan31	tetraspanin 31	1.21	7.58	4.48	0.000479	0.0349	0.11
17404682	67713	Dnajc19	DnaJ heat shock protein family (Hsp40) member C19	1.21	5.56	4.33	0.000646	0.0409	-0.169
17398323	20713	Serpini1	serine (or cysteine) peptidase inhibitor, clade I, member 1	1.21	4.73	4.32	0.000657	0.0412	-0.185
17434718	668008	Gm8922	predicted gene 8922	1.21	5	4.3	0.000675	0.0418	-0.21
17548112	56397	Morf4l2	mortality factor 4 like 2	1.21	7.09	4.29	0.000693	0.0424	-0.234
17398853	27371	Sh2d2a	SH2 domain containing 2A	1.2	6.75	6.06	2.53e-05	0.0116	2.82
17230484	13849	Ephx1	epoxide hydrolase 1, microsomal	1.19	8.57	8.15	8.56e-07	0.00271	5.81
17399672	30791	Slc39a1	solute carrier family 39 (zinc transporter), member 1	1.19	5.61	6.38	1.44e-05	0.00875	3.33
17304193	100039257	Tmem254b	transmembrane protein 254b	1.19	5.79	5.96	2.98e-05	0.012	2.67
17408856	433638	I830077J02Rik	RIKEN cDNA I830077J02 gene	1.19	5.92	3.95	0.00137	0.0564	-0.869
17364251	15925	Ide	insulin degrading enzyme	1.18	7.66	6.17	2.07e-05	0.0106	3
17415897	242570	Raver2	ribonucleoprotein, PTB-binding 2	1.18	3.56	5.07	0.000153	0.021	1.17
17284037	55951	Mpc1	mitochondrial pyruvate carrier 1	1.18	5.95	4.67	0.00033	0.0292	0.456
17514424	12362	Casp1	caspase 1	1.17	7.6	6.2	1.97e-05	0.0106	3.05
17314556	67739	Slc48a1	solute carrier family 48 (heme transporter), member 1	1.17	5.91	5.99	2.84e-05	0.0116	2.72
17275392	11782	Ap4s1	adaptor-related protein complex AP-4, sigma 1	1.17	5.86	5.2	0.00012	0.0201	1.4
17343449	57757	Pglyrp2	peptidoglycan recognition protein 2	1.17	5.06	4.02	0.00117	0.0531	-0.725
17291866	380840	Lyrm4	LYR motif containing 4	1.16	6.94	5.06	0.000157	0.021	1.15
17470976	16768	Lag3	lymphocyte-activation gene 3	1.16	3.77	4.58	0.000392	0.032	0.296
17336036	224691	Zfp472	zinc finger protein 472	1.16	4.71	4.49	0.000467	0.0344	0.134
17286462	18105	Nqo2	N-ribosyldihydronicotinamide quinone reductase 2	1.15	4.75	3.96	0.00134	0.0561	-0.849
17462057	666634	Gm8203	predicted pseudogene 8203	1.14	7.04	4.4	0.000556	0.037	-0.0294
17266079	67201	Glod4	glyoxalase domain containing 4	1.14	6.2	4.03	0.00116	0.0527	-0.713
17262600	21414	Tcf7	transcription factor 7, T cell specific	1.13	6.35	4.89	0.000214	0.0239	0.86
17259220	208092	Chmp6	charged multivesicular body protein 6	1.13	5.78	4.23	0.000778	0.0439	-0.342
17467543	232065	Igkv8-19	immunoglobulin kappa variable 8-19	1.13	5.51	4.13	0.000944	0.0483	-0.522
17508188	15930	Ido1	indoleamine 2,3-dioxygenase 1	1.12	3.33	5.3	9.99e-05	0.02	1.56
17214892	621875	A530040E14Rik	RIKEN cDNA A530040E14 gene	1.11	7.11	4.74	0.000287	0.0279	0.586
17548957	68240	Rpa3	replication protein A3	1.11	8.46	4.67	0.000332	0.0292	0.451
17401269	19260	Ptpn22	protein tyrosine phosphatase, non-receptor type 22 (lymphoid)	1.1	8.11	5.41	8.19e-05	0.019	1.75
17424928	68512	Tomm5	translocase of outer mitochondrial membrane 5 homolog (yeast)	1.1	5.78	4.94	0.000196	0.0232	0.941
17533535	60322	Chst7	carbohydrate (N-acetylglucosamino) sulfotransferase 7	1.1	3.35	4.24	0.000771	0.0436	-0.334
17359803	94280	Sfxn3	sideroflexin 3	1.08	7.03	5.88	3.49e-05	0.0126	2.53
17245675	66399	Tsfm	Ts translation elongation factor, mitochondrial	1.08	6.02	4.53	0.000429	0.0332	0.213
17339706	74196	Ttc27	tetratricopeptide repeat domain 27	1.08	5.69	4.39	0.000566	0.0372	-0.0451
17354995	14151	Fech	ferrochelatase	1.08	6.45	4.13	0.000953	0.0483	-0.532
17506639	23854	Def8	differentially expressed in FDCP 8	1.07	4.57	5.43	7.76e-05	0.019	1.8
17537248	68117	Apool	apolipoprotein O-like	1.07	6	5.43	7.85e-05	0.019	1.79
17332317	56176	Pigp	phosphatidylinositol glycan anchor biosynthesis, class P	1.07	6.26	5.42	7.95e-05	0.019	1.77
17547931	56086	Set	SET nuclear oncogene	1.07	7.66	5.04	0.000162	0.0211	1.12
17340148	73582	Camkmt	calmodulin-lysine N-methyltransferase	1.07	4.82	4.9	0.000211	0.0239	0.872
17434657	623849	Gm6455	predicted gene 6455	1.07	4.44	4.07	0.00106	0.051	-0.634
17422871	21936	Tnfrsf18	tumor necrosis factor receptor superfamily, member 18	1.06	5.73	3.96	0.00133	0.056	-0.844
17501652	11966	Atp6v1b2	ATPase, H+ transporting, lysosomal V1 subunit B2	1.05	7.75	5.75	4.4e-05	0.014	2.32
17448251	21899	Tlr6	toll-like receptor 6	1.05	6.03	5.22	0.000115	0.02	1.43
17376096	20017	Polr1b	polymerase (RNA) I polypeptide B	1.05	6.03	5.17	0.000126	0.0203	1.35
17244949	73690	Glipr1	GLI pathogenesis-related 1 (glioma)	1.05	7.5	4.81	0.00025	0.0258	0.716
17376466	69596	Ap5s1	adaptor-related protein 5 complex, sigma 1 subunit	1.05	5.6	4.56	0.000408	0.0325	0.259
17334948	11974	Atp6v0e	ATPase, H+ transporting, lysosomal V0 subunit E	1.04	8.48	6.26	1.79e-05	0.00985	3.13
17535736	83553	Tktl1	transketolase-like 1	1.04	2.38	5.34	9.16e-05	0.02	1.64
17264295	66358	Adprm	ADP-ribose/CDP-alcohol diphosphatase, manganese dependent	1.04	5.55	4.45	0.0005	0.0357	0.0691
17231534	69912	Nup43	nucleoporin 43	1.04	5.76	4.22	0.000796	0.0445	-0.363
17440974	433940	Fam222a	family with sequence similarity 222, member A	1.03	4.09	4.7	0.00031	0.0287	0.515
17331102	52633	Nit2	nitrilase family, member 2	1.03	4.82	4.21	0.000813	0.0446	-0.384
17456285	76522	Lsm8	LSM8 homolog, U6 small nuclear RNA associated	1.03	6.19	3.98	0.00127	0.0544	-0.801
17300608	56739	Rec8	REC8 meiotic recombination protein	1.02	3.95	4.59	0.000381	0.0315	0.323
17211973	67387	Unc50	unc-50 homolog (C. elegans)	1.02	6.92	4.04	0.00113	0.0519	-0.691
17430413	16818	Lck	lymphocyte protein tyrosine kinase	1.02	7.92	4	0.00123	0.0541	-0.773
17535792	54411	Atp6ap1	ATPase, H+ transporting, lysosomal accessory protein 1	1.01	7.49	4.97	0.000185	0.0224	0.996
17548266	74600	Mrpl47	mitochondrial ribosomal protein L47	1.01	4.16	4.9	0.00021	0.0239	0.878
17331669	11820	App	amyloid beta (A4) precursor protein	1.01	5.02	4.25	0.00075	0.0436	-0.308
17236531	16993	Lta4h	leukotriene A4 hydrolase	1	6.4	5.4	8.29e-05	0.019	1.74
17224587	13437	Dnpep	aspartyl aminopeptidase	0.999	6.69	5.44	7.68e-05	0.019	1.81
17452396	68948	Fam216a	family with sequence similarity 216, member A	0.997	6.69	3.99	0.00126	0.0543	-0.793
17330380	76916	Timmdc1	translocase of inner mitochondrial membrane domain containing 1	0.992	5.85	4.09	0.00102	0.0499	-0.595
17548236	100041903	LOC100041903	proteinase-activated receptor 1-like	0.991	6.47	4.06	0.00108	0.0511	-0.652
17548924	100503433	Gm15433	predicted pseudogene 15433	0.991	6.47	4.06	0.00108	0.0511	-0.652
17382384	227612	Tor4a	torsin family 4, member A	0.989	5.51	6.51	1.16e-05	0.00797	3.52
17501041	12367	Casp3	caspase 3	0.988	7.05	3.95	0.00135	0.0561	-0.858
17548454	666377	Gm8069	predicted pseudogene 8069	0.981	6.84	5.16	0.000129	0.0204	1.33
17211280	70397	Tmem70	transmembrane protein 70	0.981	6.2	4.1	0.00101	0.0497	-0.584
17542382	27061	Bcap31	B cell receptor associated protein 31	0.976	9.18	5	0.000176	0.0218	1.04
17282139	110417	Pigh	phosphatidylinositol glycan anchor biosynthesis, class H	0.976	5.49	4.27	0.000723	0.0432	-0.274
17461677	67767	Jagn1	jagunal homolog 1	0.976	4.62	4.17	0.000878	0.0465	-0.456
17334449	14651	Hagh	hydroxyacyl glutathione hydrolase	0.973	5.04	4.09	0.00103	0.05	-0.603
17538161	19139	Prps1	phosphoribosyl pyrophosphate synthetase 1	0.969	6.13	4.36	0.000598	0.0384	-0.0965
17416427	56374	Tmem59	transmembrane protein 59	0.964	7.5	4.53	0.000432	0.0332	0.207
17414173	66536	Nipsnap3b	nipsnap homolog 3B	0.962	5.39	5.72	4.59e-05	0.0144	2.28
17397663	229285	Spg20	spastic paraplegia 20, spartin (Troyer syndrome) homolog (human)	0.96	4.11	4.41	0.000544	0.0368	-0.00857
17504682	50788	Fbxl8	F-box and leucine-rich repeat protein 8	0.958	5.82	4.89	0.000215	0.0239	0.856
17248847	171283	Havcr1	hepatitis A virus cellular receptor 1	0.957	6.77	4.24	0.000758	0.0436	-0.318
17249425	21402	Skp1a	S-phase kinase-associated protein 1A	0.954	8.29	6.59	1.01e-05	0.00763	3.65
17440667	22022	Tpst2	protein-tyrosine sulfotransferase 2	0.953	7.71	4.92	0.000205	0.0238	0.897
17356099	52004	Cdk2ap2	CDK2-associated protein 2	0.952	6.33	5.36	8.91e-05	0.0198	1.67
17350356	13664	Eif1a	eukaryotic translation initiation factor 1A	0.952	5.65	4.82	0.000249	0.0258	0.72
17548102	13063	Cycs	cytochrome c, somatic	0.948	7.51	5.1	0.000144	0.0208	1.22
17548541	13063	Cycs	cytochrome c, somatic	0.948	7.51	5.1	0.000144	0.0208	1.22
17377870	15162	Hck	hemopoietic cell kinase	0.948	7.35	4.46	0.000492	0.0353	0.0852
17283930	22375	Wars	tryptophanyl-tRNA synthetase	0.944	7.84	5.28	0.000103	0.02	1.54
17534122	22209	Ube2a	ubiquitin-conjugating enzyme E2A	0.944	5.15	4.41	0.000542	0.0367	-0.00575
17402595	12368	Casp6	caspase 6	0.943	5.76	5.48	7.2e-05	0.0186	1.87
17435048	212090	Tmem60	transmembrane protein 60	0.942	6.56	6.36	1.51e-05	0.00883	3.29
17458315	243371	Lrrc61	leucine rich repeat containing 61	0.941	6.56	4.42	0.00054	0.0367	-0.00145
17485510	245126	Tarm1	T cell-interacting, activating receptor on myeloid cells 1	0.941	2.48	4	0.00124	0.0541	-0.776
17502874	71310	Tbc1d9	TBC1 domain family, member 9	0.939	4.91	4.17	0.000882	0.0465	-0.459
17445786	19248	Ptpn12	protein tyrosine phosphatase, non-receptor type 12	0.934	6.08	4.46	0.000492	0.0353	0.0858
17471127	12527	Cd9	CD9 antigen	0.927	6.01	4.62	0.000362	0.0308	0.37
17469967	67784	Plxnd1	plexin D1	0.927	5.43	4.32	0.000651	0.0411	-0.176
17217487	98710	Rabif	RAB interacting factor	0.925	6.38	4.44	0.000511	0.0358	0.0491
17512181	57813	Tk2	thymidine kinase 2, mitochondrial	0.924	6.68	4.06	0.00109	0.0511	-0.655
17353663	72512	Tmem173	transmembrane protein 173	0.917	7.36	4.64	0.000348	0.0302	0.407
17375641	110074	Dut	deoxyuridine triphosphatase	0.912	5.98	5.33	9.49e-05	0.02	1.61
17495297	26440	Psma1	proteasome (prosome, macropain) subunit, alpha type 1	0.909	8.12	3.95	0.00135	0.0561	-0.86
17430853	67219	Med18	mediator complex subunit 18	0.908	3.87	4.24	0.000769	0.0436	-0.332
17312581	69572	Mfsd3	major facilitator superfamily domain containing 3	0.903	4.87	4.21	0.000814	0.0446	-0.385
17505774	93739	Gabarapl2	gamma-aminobutyric acid (GABA) A receptor-associated protein-like 2	0.902	7.58	5.28	0.000103	0.02	1.54
17299857	100043322	Trav12-2	T cell receptor alpha variable 12-2	0.902	4.01	4.75	0.00028	0.0276	0.61
17299934	100043322	Trav12-2	T cell receptor alpha variable 12-2	0.902	4.01	4.75	0.00028	0.0276	0.61
17362453	17254	Slc3a2	solute carrier family 3 (activators of dibasic and neutral amino acid transport), member 2	0.897	8.24	4.31	0.000672	0.0418	-0.205
17512329	68523	Fam96b	family with sequence similarity 96, member B	0.896	7.4	5.28	0.000103	0.02	1.53
17408940	69206	2010016I18Rik	RIKEN cDNA 2010016I18 gene	0.896	4.25	4.13	0.000947	0.0483	-0.526
17303578	66413	Psmd6	proteasome (prosome, macropain) 26S subunit, non-ATPase, 6	0.895	7.8	5.23	0.000114	0.02	1.44
17475026	66071	Ethe1	ethylmalonic encephalopathy 1	0.893	6.49	5.24	0.00011	0.02	1.47
17513389	68533	Mphosph6	M phase phosphoprotein 6	0.892	7.02	4.25	0.000752	0.0436	-0.31
17352229	109672	Cyb5a	cytochrome b5 type A (microsomal)	0.891	5.99	5.02	0.000168	0.0215	1.09
17361915	18120	Mrpl49	mitochondrial ribosomal protein L49	0.89	6.99	4.58	0.000392	0.032	0.297
17447510	67568	Mrfap1	Morf4 family associated protein 1	0.883	7.16	4.76	0.000278	0.0276	0.618
17354036	107045	Lars	leucyl-tRNA synthetase	0.882	6.22	4.71	0.000302	0.0284	0.54
17458362	107526	Gimap4	GTPase, IMAP family member 4	0.878	9.3	4.92	0.000202	0.0236	0.913
17521475	72825	Mon1a	MON1 homolog A, secretory traffciking associated	0.876	5.25	4.52	0.000438	0.0332	0.193
17504954	59016	Thap11	THAP domain containing 11	0.872	5.62	4.13	0.000945	0.0483	-0.524
17253616	276846	Pigs	phosphatidylinositol glycan anchor biosynthesis, class S	0.872	6.81	4.13	0.000953	0.0483	-0.532
17307280	236451	Phf11b	PHD finger protein 11B	0.87	8.45	4.49	0.000468	0.0344	0.132
17548440	102462	Imp3	IMP3, U3 small nucleolar ribonucleoprotein	0.868	8.54	5.92	3.23e-05	0.0121	2.6
17496397	56420	Ppp4c	protein phosphatase 4, catalytic subunit	0.866	9.32	4.98	0.000181	0.0222	1.01
17405380	52245	Commd2	COMM domain containing 2	0.861	6.45	4.87	0.000226	0.0245	0.809
17290682	100039786	Gm2423	predicted gene 2423	0.859	9.76	4.67	0.000326	0.0291	0.468
17457430	66117	Fmc1	formation of mitochondrial complex V assembly factor 1	0.857	5.29	4.07	0.00108	0.0511	-0.649
17471166	66108	Ndufa9	NADH dehydrogenase (ubiquinone) 1 alpha subcomplex, 9	0.856	8.39	4.83	0.000241	0.0256	0.749
17423215	76947	Ndufaf6	NADH dehydrogenase (ubiquinone) complex I, assembly factor 6	0.855	4.74	4.42	0.000536	0.0367	0.00564
17276520	108156	Mthfd1	methylenetetrahydrofolate dehydrogenase (NADP+ dependent), methenyltetrahydrofolate cyclohydrolase, formyltetrahydrofolate synthase	0.854	7.26	4.46	0.000491	0.0353	0.0861
17419389	100039864	Snhg12	small nucleolar RNA host gene 12	0.854	5.24	4.2	0.000824	0.0448	-0.396
17300273	68836	Mrpl52	mitochondrial ribosomal protein L52	0.853	7.68	4.59	0.000384	0.0317	0.316
17265186	52898	Rnasek	ribonuclease, RNase K	0.849	7.03	5	0.000175	0.0218	1.05
17223228	15510	Hspd1	heat shock protein 1 (chaperonin)	0.848	7.07	4.42	0.000538	0.0367	0.002
17391670	380601	Fastkd5	FAST kinase domains 5	0.844	5.86	4.88	0.000219	0.024	0.837
17309644	110168	Gpr18	G protein-coupled receptor 18	0.843	8.2	4.74	0.000286	0.0279	0.59
17411635	59021	Rab2a	RAB2A, member RAS oncogene family	0.842	8.31	4.15	0.000909	0.047	-0.487
17496839	66824	Pycard	PYD and CARD domain containing	0.841	7.35	5.57	6.03e-05	0.017	2.03
17290770	75398	Mrpl32	mitochondrial ribosomal protein L32	0.839	4.79	3.99	0.00125	0.0541	-0.784
17516186	258806	Olfr912	olfactory receptor 912	0.838	2.12	4.37	0.000592	0.0383	-0.087
17461423	67166	Arl8b	ADP-ribosylation factor-like 8B	0.837	8.21	5.01	0.000171	0.0216	1.07
17277404	53314	Batf	basic leucine zipper transcription factor, ATF-like	0.832	6.25	5.1	0.000144	0.0208	1.22
17300944	67840	Mrpl57	mitochondrial ribosomal protein L57	0.831	6.3	4.73	0.000295	0.0284	0.562
17333347	20656	Sod2	superoxide dismutase 2, mitochondrial	0.829	5.72	4.01	0.00122	0.054	-0.76
17380953	66496	Ppdpf	pancreatic progenitor cell differentiation and proliferation factor	0.827	6.37	5.11	0.000141	0.0208	1.25
17435403	100910	Chpf2	chondroitin polymerizing factor 2	0.826	5.63	4.54	0.000427	0.0332	0.216
17423525	70568	Cpne3	copine III	0.826	6.9	4.29	0.000696	0.0424	-0.239
17529569	100039707	Mthfsl	5, 10-methenyltetrahydrofolate synthetase-like	0.825	7.57	5.05	0.000158	0.021	1.14
17509282	70925	Cdkn2aip	CDKN2A interacting protein	0.824	5.86	5.65	5.21e-05	0.0154	2.16
17299849	100043322	Trav12-2	T cell receptor alpha variable 12-2	0.823	4.03	3.99	0.00124	0.0541	-0.781
17299926	100043322	Trav12-2	T cell receptor alpha variable 12-2	0.823	4.03	3.99	0.00124	0.0541	-0.781
17548777	20918	Eif1	eukaryotic translation initiation factor 1	0.819	9.75	5.21	0.000118	0.02	1.41
17343143	109801	Glo1	glyoxalase 1	0.818	6.81	4.06	0.0011	0.0513	-0.662
17277609	217737	Ahsa1	AHA1, activator of heat shock protein ATPase 1	0.81	8.31	4.57	0.000401	0.0323	0.275
17504367	100041953	Sap18b	Sin3-associated polypeptide 18B	0.809	8.68	4.66	0.000338	0.0295	0.435
17361890	12333	Capn1	calpain 1	0.808	6.8	4.97	0.000184	0.0224	1
17311199	223499	Dcaf13	DDB1 and CUL4 associated factor 13	0.807	8.6	5.16	0.00013	0.0205	1.32
17447904	110391	Qdpr	quinoid dihydropteridine reductase	0.806	4.41	4	0.00123	0.0541	-0.767
17301899	20916	Sucla2	succinate-Coenzyme A ligase, ADP-forming, beta subunit	0.805	5.67	4.01	0.0012	0.0537	-0.751
17528405	235442	Rab8b	RAB8B, member RAS oncogene family	0.803	6.51	4.19	0.000848	0.0456	-0.423
17234423	70377	Derl3	Der1-like domain family, member 3	0.801	5.64	4.26	0.000731	0.0434	-0.284
17517799	69459	Ubl7	ubiquitin-like 7 (bone marrow stromal cell-derived)	0.798	7.78	4.4	0.000553	0.037	-0.0242
17248911	15953	Ifi47	interferon gamma inducible protein 47	0.796	4.19	4.37	0.000594	0.0383	-0.0911
17437923	67878	Tmem33	transmembrane protein 33	0.794	5.62	4.72	0.000296	0.0284	0.557
17273961	17775	Laptm4a	lysosomal-associated protein transmembrane 4A	0.793	8.54	4.73	0.000292	0.0282	0.572
17488957	12336	Capns1	calpain, small subunit 1	0.793	9.35	4.55	0.000417	0.0329	0.239
17484140	66165	Bccip	BRCA2 and CDKN1A interacting protein	0.792	7.55	5.69	4.88e-05	0.0149	2.22
17300396	68966	Ngdn	neuroguidin, EIF4E binding protein	0.792	8.06	4.62	0.000362	0.0308	0.372
17338200	72726	Tbcc	tubulin-specific chaperone C	0.792	5.98	4.26	0.000732	0.0434	-0.285
17282274	13877	Erh	ERH mRNA splicing and mitosis factor	0.791	7.25	5.28	0.000104	0.02	1.53
17366141	11757	Prdx3	peroxiredoxin 3	0.791	6.64	4.02	0.00118	0.0532	-0.728
17419377	66464	Taf12	TATA-box binding protein associated factor 12	0.788	7.2	4.52	0.00044	0.0332	0.189
17534470	20400	Sh2d1a	SH2 domain containing 1A	0.788	3.85	3.94	0.00139	0.0569	-0.882
17333092	106489	Sft2d1	SFT2 domain containing 1	0.787	8.33	5.17	0.000127	0.0203	1.34
17311789	75841	Rnf139	ring finger protein 139	0.783	4.67	4.03	0.00115	0.0525	-0.709
17357671	73656	Ms4a6c	membrane-spanning 4-domains, subfamily A, member 6C	0.782	5.92	4.07	0.00108	0.0511	-0.648
17424057	74255	Smu1	smu-1 suppressor of mec-8 and unc-52 homolog (C. elegans)	0.78	7.05	5.03	0.000165	0.0213	1.1
17453809	11769	Ap1s1	adaptor protein complex AP-1, sigma 1	0.78	6.3	4.03	0.00115	0.0525	-0.706
17267546	68097	Dynll2	dynein light chain LC8-type 2	0.777	5.5	4.24	0.000759	0.0436	-0.32
17513525	272551	Gins2	GINS complex subunit 2 (Psf2 homolog)	0.775	6.24	4.12	0.000973	0.0487	-0.551
17496599	20737	Spn	sialophorin	0.775	5.64	4.09	0.00103	0.05	-0.602
17382350	107733	Mrpl41	mitochondrial ribosomal protein L41	0.775	5.2	3.95	0.00135	0.0561	-0.856
17300251	105501	Abhd4	abhydrolase domain containing 4	0.773	5.52	4.25	0.000756	0.0436	-0.315
17251500	71923	Borcs6	BLOC-1 related complex subunit 6	0.772	6.21	3.99	0.00125	0.0541	-0.785
17229596	98752	Fcrla	Fc receptor-like A	0.771	9.27	5.11	0.000141	0.0208	1.25
17336228	21356	Tapbp	TAP binding protein	0.767	8.14	4.45	0.000501	0.0357	0.0674
17225179	18582	Pde6d	phosphodiesterase 6D, cGMP-specific, rod, delta	0.764	6.57	4.64	0.000351	0.0302	0.4
17331044	21787	Tfg	Trk-fused gene	0.764	6.55	3.95	0.00135	0.0561	-0.857
17424621	54390	Sit1	suppression inducing transmembrane adaptor 1	0.762	6.18	4.08	0.00104	0.0505	-0.617
17345202	63959	Slc29a1	solute carrier family 29 (nucleoside transporters), member 1	0.761	5.23	4.28	0.0007	0.0424	-0.244
17503287	21672	Prdx2	peroxiredoxin 2	0.76	7.46	4.3	0.000676	0.0418	-0.211
17373086	56428	Mtch2	mitochondrial carrier 2	0.757	7.19	3.97	0.0013	0.0553	-0.825
17311343	223527	Eny2	ENY2 transcription and export complex 2 subunit	0.749	8.05	4.01	0.0012	0.0536	-0.743
17260331	52513	Ddx56	DEAD (Asp-Glu-Ala-Asp) box polypeptide 56	0.742	6.36	4.1	0.001	0.0495	-0.577
17411547	66433	Chchd7	coiled-coil-helix-coiled-coil-helix domain containing 7	0.74	5.72	4.37	0.000592	0.0383	-0.0867
17465830	14489	Mtpn	myotrophin	0.738	8.8	4.07	0.00106	0.051	-0.632
17548836	100039078	Gm2036	predicted gene 2036	0.737	5.7	5.62	5.53e-05	0.016	2.11
17463478	408064	BC064078	cDNA sequence BC064078	0.736	7.24	4.53	0.000434	0.0332	0.202
17321227	69612	Kansl2	KAT8 regulatory NSL complex subunit 2	0.736	6.75	4.07	0.00107	0.0511	-0.642
17437611	66681	Pgm1	phosphoglucomutase 1	0.736	6.49	3.96	0.00134	0.0561	-0.851
17529169	12866	Cox7a2	cytochrome c oxidase subunit VIIa 2	0.734	9.63	5.02	0.000169	0.0215	1.08
17229578	80915	Dusp12	dual specificity phosphatase 12	0.733	5.32	4.52	0.000442	0.0332	0.185
17218254	67771	Arpc5	actin related protein 2/3 complex, subunit 5	0.73	9.74	4.85	0.000231	0.0247	0.788
17330119	209200	Dtx3l	deltex 3-like, E3 ubiquitin ligase	0.728	6.1	4.77	0.000274	0.0275	0.63
17224702	23874	Farsb	phenylalanyl-tRNA synthetase, beta subunit	0.727	7.49	3.96	0.00133	0.0559	-0.841
17509379	76687	Spcs3	signal peptidase complex subunit 3 homolog (S. cerevisiae)	0.723	7.75	4.11	0.000999	0.0495	-0.575
17532811	20371	Foxp3	forkhead box P3	0.721	4.7	4.32	0.000656	0.0412	-0.183
17510948	26364	Adgre5	adhesion G protein-coupled receptor E5	0.721	9.12	3.95	0.00137	0.0564	-0.867
17222326	76178	Coa5	cytochrome C oxidase assembly factor 5	0.72	8.4	4.39	0.000566	0.0372	-0.0455
17424075	66340	Psenen	presenilin enhancer gamma secretase subunit	0.72	9.56	3.94	0.00138	0.0569	-0.879
17475975	51798	Ech1	enoyl coenzyme A hydratase 1, peroxisomal	0.715	7.6	4.93	0.0002	0.0234	0.923
17306189	15381	Hnrnpc	heterogeneous nuclear ribonucleoprotein C	0.715	10.3	4.18	0.000856	0.0458	-0.432
17476297	69920	Polr2i	polymerase (RNA) II (DNA directed) polypeptide I	0.715	6.09	4.16	0.000897	0.0467	-0.475
17454865	19353	Rac1	RAS-related C3 botulinum substrate 1	0.714	9.27	4.75	0.000281	0.0276	0.605
17241912	13202	Ddt	D-dopachrome tautomerase	0.713	6.12	4.3	0.000683	0.0421	-0.22
17288463	94066	Mrpl36	mitochondrial ribosomal protein L36	0.712	6.3	4.41	0.000551	0.0369	-0.0205
17540109	668976	Ssxb6	synovial sarcoma, X member B6	0.709	1.85	4.04	0.00113	0.0519	-0.687
17410617	26377	Dapp1	dual adaptor for phosphotyrosine and 3-phosphoinositides 1	0.708	7.47	4.79	0.00026	0.0266	0.679
17519279	66364	2310009A05Rik	RIKEN cDNA 2310009A05 gene	0.706	6.35	5.21	0.000117	0.02	1.42
17281193	59032	Ppp2r3c	protein phosphatase 2, regulatory subunit B'', gamma	0.704	5.25	4.79	0.00026	0.0266	0.68
17465497	232679	Zc3hc1	zinc finger, C3HC type 1	0.704	6.13	4.25	0.000751	0.0436	-0.31
17442046	74096	Hvcn1	hydrogen voltage-gated channel 1	0.697	8.26	5.28	0.000103	0.02	1.53
17396750	66046	Ndufb5	NADH dehydrogenase (ubiquinone) 1 beta subcomplex, 5	0.696	6.83	5.29	0.000102	0.02	1.55
17432988	230908	Tardbp	TAR DNA binding protein	0.696	9.15	4.62	0.000366	0.031	0.361
17327069	15975	Ifnar1	interferon (alpha and beta) receptor 1	0.69	6.9	4.39	0.000572	0.0374	-0.0562
17485880	66245	Hspbp1	HSPA (heat shock 70kDa) binding protein, cytoplasmic cochaperone 1	0.688	6.52	4.56	0.000406	0.0325	0.264
17407396	56436	Adrm1	adhesion regulating molecule 1	0.684	7.36	4.02	0.00118	0.0533	-0.73
17318232	22122	Tsta3	tissue specific transplantation antigen P35B	0.684	7.04	3.97	0.0013	0.0552	-0.819
17256716	217201	Rundc1	RUN domain containing 1	0.683	5.52	4.71	0.000302	0.0284	0.539
17383848	72931	Swi5	SWI5 recombination repair homolog (yeast)	0.681	7.31	4.17	0.000879	0.0465	-0.456
17365456	66477	Usmg5	upregulated during skeletal muscle growth 5	0.679	10.7	4.21	0.000807	0.0446	-0.377
17548658	18477	Prdx1	peroxiredoxin 1	0.678	9.16	4.6	0.00038	0.0315	0.326
17431502	26394	Lypla2	lysophospholipase 2	0.678	8.25	4.4	0.000557	0.037	-0.0298
17375083	20619	Snap23	synaptosomal-associated protein 23	0.673	5.84	4.12	0.000971	0.0487	-0.549
17362330	20168	Rtn3	reticulon 3	0.672	8.89	4.17	0.000873	0.0464	-0.449
17508722	68192	Leprotl1	leptin receptor overlapping transcript-like 1	0.67	7.42	4.13	0.000957	0.0483	-0.536
17480343	68197	Ndufc2	NADH dehydrogenase (ubiquinone) 1, subcomplex unknown, 2	0.665	9.55	4.07	0.00108	0.0511	-0.65
17337269	106582	Nrm	nurim (nuclear envelope membrane protein)	0.665	8.51	3.98	0.00127	0.0544	-0.801
17260944	17449	Mdh1	malate dehydrogenase 1, NAD (soluble)	0.657	8.83	4.16	0.000894	0.0467	-0.472
17257663	66997	Psmd12	proteasome (prosome, macropain) 26S subunit, non-ATPase, 12	0.654	7.52	4.93	0.0002	0.0234	0.923
17420539	18780	Pla2g2a	phospholipase A2, group IIA (platelets, synovial fluid)	0.654	2.04	3.99	0.00127	0.0544	-0.798
17361971	66406	Sac3d1	SAC3 domain containing 1	0.653	5.91	4.51	0.000446	0.0332	0.177
17359878	226169	Pprc1	peroxisome proliferative activated receptor, gamma, coactivator-related 1	0.651	6.36	4.6	0.000381	0.0315	0.324
17469802	110379	Sec13	SEC13 homolog, nuclear pore and COPII coat complex component	0.65	8	4.07	0.00107	0.0511	-0.64
17255402	20747	Spop	speckle-type POZ protein	0.648	8.32	3.99	0.00125	0.0541	-0.788
17251659	22059	Trp53	transformation related protein 53	0.642	7.97	4.51	0.000451	0.0335	0.166
17219448	12847	Copa	coatomer protein complex subunit alpha	0.642	8.19	4.24	0.00077	0.0436	-0.333
17399012	12462	Cct3	chaperonin containing Tcp1, subunit 3 (gamma)	0.637	7.16	4.43	0.000523	0.0362	0.0273
17468075	64704	Htra2	HtrA serine peptidase 2	0.632	7.7	4.04	0.00113	0.0519	-0.693
17446095	66169	Tomm7	translocase of outer mitochondrial membrane 7 homolog (yeast)	0.628	6.21	4.89	0.000215	0.0239	0.854
17325581	12856	Cox17	cytochrome c oxidase assembly protein 17	0.621	7.89	4.53	0.000435	0.0332	0.2
17356314	66419	Mrpl11	mitochondrial ribosomal protein L11	0.618	5.13	3.99	0.00125	0.0541	-0.786
17515062	66163	Mrpl4	mitochondrial ribosomal protein L4	0.612	7.5	3.97	0.00131	0.0553	-0.83
17282723	68581	Tmed10	transmembrane p24 trafficking protein 10	0.608	8.76	4.06	0.00109	0.0511	-0.654
17343789	16912	Psmb9	proteasome (prosome, macropain) subunit, beta type 9 (large multifunctional peptidase 2)	0.6	10	4.76	0.000277	0.0276	0.62
17243093	78670	Plekhj1	pleckstrin homology domain containing, family J member 1	0.6	7.91	4.13	0.000955	0.0483	-0.533
17524523	53356	Eif3g	eukaryotic translation initiation factor 3, subunit G	0.594	9.29	4.28	0.000702	0.0424	-0.247
17221347	72265	Tram1	translocating chain-associating membrane protein 1	0.592	9.99	3.98	0.00128	0.0544	-0.804
17225586	66915	Cops9	COP9 signalosome subunit 9	0.578	4.92	4.36	0.000606	0.0387	-0.11
17259512	209318	Gps1	G protein pathway suppressor 1	0.573	6.91	3.99	0.00124	0.0541	-0.781
17375782	320632	Snrnp200	small nuclear ribonucleoprotein 200 (U5)	0.566	7.95	4.09	0.00103	0.05	-0.606
17477508	16541	Napsa	napsin A aspartic peptidase	0.56	9.45	4.13	0.000951	0.0483	-0.53
17395260	100043381	Gm14308	predicted gene 14308	0.535	7.17	4.13	0.000956	0.0483	-0.534
17395251	100043381	Gm14308	predicted gene 14308	0.533	7.83	4.2	0.00083	0.045	-0.402
17395345	100043381	Gm14308	predicted gene 14308	0.52	7.92	4.05	0.00112	0.0519	-0.682
17286587	17084	Ly86	lymphocyte antigen 86	0.513	9.37	4.1	0.00102	0.0499	-0.592
17285834	319181	Hist1h2bg	histone cluster 1, H2bg	-5.49	5.65	-11.1	1.72e-08	0.000197	8.96	127	0.254	A144E/A144E
17546287	20592	Kdm5d	lysine (K)-specific demethylase 5D	-5.2	2.74	-7.72	1.64e-06	0.00342	5.25
17546316	26908	Eif2s3y	eukaryotic translation initiation factor 2, subunit 3, structural gene Y-linked	-4.91	2.67	-5.75	4.38e-05	0.014	2.32
17546797	22290	Uty	ubiquitously transcribed tetratricopeptide repeat gene, Y chromosome	-3.85	2.64	-6.38	1.45e-05	0.00875	3.32
17546834	26900	Ddx3y	DEAD (Asp-Glu-Ala-Asp) box polypeptide 3, Y-linked	-3.6	2.63	-4.66	0.000336	0.0294	0.441
17487211	14282	Fosb	FBJ osteosarcoma oncogene B	-3.37	5.88	-8.79	3.41e-07	0.00124	6.58
17248686	75389	4930597A21Rik	RIKEN cDNA 4930597A21 gene	-2.84	3.59	-10.7	2.96e-08	0.000197	8.54
17279167	100316932	Snora28	small nucleolar RNA, H/ACA box 28	-2.53	4.34	-4.11	0.000988	0.0494	-0.565
17532694	66776	Pisd-ps3	phosphatidylserine decarboxylase, pseudogene 3	-2.43	8.96	-6.72	8.21e-06	0.00743	3.83
17427312	16476	Jun	jun proto-oncogene	-2.4	6.8	-7.93	1.19e-06	0.00336	5.52
17277387	14281	Fos	FBJ osteosarcoma oncogene	-2.33	4.88	-5.92	3.23e-05	0.0121	2.6
17351831	100217457	Snord58b	small nucleolar RNA, C/D box 58B	-2.12	5.38	-4.87	0.000223	0.0242	0.823
17490830	14325	Ftl1	ferritin light polypeptide 1	-1.92	5.05	-4.21	0.000818	0.0446	-0.389
17424631	19782	Rmrp	RNA component of mitochondrial RNAase P	-1.87	5.47	-6.78	7.41e-06	0.00743	3.92
17216868	387147	Mir128-1	microRNA 128-1	-1.87	2	-5.92	3.25e-05	0.0121	2.59
17289794	20620	Plk2	polo like kinase 2	-1.83	3.14	-5.62	5.57e-05	0.016	2.1
17321241	100217417	Snora34	small nucleolar RNA, H/ACA box 34	-1.83	7.4	-4.72	0.000298	0.0284	0.551
17502729	622675	Zfp827	zinc finger protein 827	-1.77	4.48	-6.07	2.49e-05	0.0116	2.83
17254838	387160	Mir142	microRNA 142	-1.77	5.46	-5.07	0.000154	0.021	1.17
17518312	100217453	Snord16a	small nucleolar RNA, C/D box 16A	-1.71	7.54	-6.16	2.12e-05	0.0106	2.98
17548203	667103	Gm13570	predicted gene 13570	-1.68	6.53	-10.6	3.11e-08	0.000197	8.5
17440530	231603	A630023P12Rik	RIKEN cDNA A630023P12 gene	-1.67	4.3	-5.11	0.000141	0.0208	1.24
17407934	229599	Ciart	circadian associated repressor of transcription	-1.67	4.37	-4.11	0.000999	0.0495	-0.576
17385393	227923	A930012O16Rik	RIKEN cDNA A930012O16 gene	-1.62	3.11	-6.02	2.69e-05	0.0116	2.76
17340548	547127	Tmem181b-ps	transmembrane protein 181B, pseudogene	-1.59	4.07	-6.72	8.17e-06	0.00743	3.84
17493683	449630	Snord15a	small nucleolar RNA, C/D box 15A	-1.54	3.74	-4.08	0.00105	0.0508	-0.625
17405285	26422	Nbea	neurobeachin	-1.53	2.75	-5.95	3.08e-05	0.0121	2.64
17293534	435366	Platr25	pluripotency associated transcript 25	-1.52	3.65	-4.31	0.00067	0.0418	-0.203
17342642	19252	Dusp1	dual specificity phosphatase 1	-1.52	7.29	-4.24	0.000767	0.0436	-0.329
17305986	85029	Rpph1	ribonuclease P RNA component H1	-1.51	10.4	-4.88	0.000218	0.024	0.841
17490878	17872	Ppp1r15a	protein phosphatase 1, regulatory (inhibitor) subunit 15A	-1.49	6.56	-4.25	0.000745	0.0436	-0.302
17297748	77592	4931406H21Rik	RIKEN cDNA 4931406H21 gene	-1.47	5.82	-5.32	9.6e-05	0.02	1.6
17483383	100217442	Snora30	small nucleolar RNA, H/ACA box 30	-1.47	4.57	-4.45	0.000509	0.0358	0.0526
17466641	140488	Igf2bp3	insulin-like growth factor 2 mRNA binding protein 3	-1.46	5.04	-5.18	0.000124	0.0203	1.36
17376276	100217428	Snord57	small nucleolar RNA, C/D box 57	-1.46	5.27	-4.01	0.0012	0.0537	-0.749
17236787	12226	Btg1	B cell translocation gene 1, anti-proliferative	-1.45	6.62	-4.72	0.000299	0.0284	0.548
17314159	105246016	LOC105246016	uncharacterized LOC105246016	-1.44	4.18	-4.21	0.000807	0.0446	-0.376
17528395	68318	Aph1c	aph1 homolog C, gamma secretase subunit	-1.42	3.61	-4.95	0.000193	0.023	0.957
17446620	332993	Gm5129	predicted gene 5129	-1.42	5.4	-4.11	0.000991	0.0494	-0.568
17487471	330483	Ceacam16	carcinoembryonic antigen-related cell adhesion molecule 16	-1.39	5.53	-5.66	5.1e-05	0.0152	2.18
17546055	54156	Egfl6	EGF-like-domain, multiple 6	-1.35	4.2	-4.28	0.000711	0.0427	-0.259
17271572	72386	2610035D17Rik	RIKEN cDNA 2610035D17 gene	-1.34	6.21	-7.13	4.19e-06	0.00561	4.43
17517215	102635498	Gm32819	predicted gene, 32819	-1.34	8.33	-5.53	6.53e-05	0.0178	1.95
17436246	665270	Plb1	phospholipase B1	-1.34	2.57	-5.41	8.06e-05	0.019	1.76
17343703	630499	H2-K2	histocompatibility 2, K region locus 2	-1.34	6.34	-4.36	0.000606	0.0387	-0.109
17384811	100042584	Gm16523	mitochondrial ribosomal protein L40 pseudogene	-1.33	6.38	-5.1	0.000145	0.0208	1.22
17282343	11498	Adam4	a disintegrin and metallopeptidase domain 4	-1.32	4.99	-5.05	0.000158	0.021	1.14
17316068	68070	Pdzd2	PDZ domain containing 2	-1.32	6.77	-4.61	0.000369	0.0311	0.352
17507171	19785	Rprl3	ribonuclease P RNA-like 3	-1.31	4.6	-4.59	0.000387	0.0317	0.309
17287372	74050	4921525O09Rik	RIKEN cDNA 4921525O09 gene	-1.28	2.53	-4.2	0.000831	0.045	-0.404
17227764	19735	Rgs2	regulator of G-protein signaling 2	-1.27	8.39	-5.23	0.000113	0.02	1.45
17320879	75768	4833422M21Rik	RIKEN cDNA 4833422M21 gene	-1.27	5.23	-4.59	0.000385	0.0317	0.312
17411545	70720	6330407A03Rik	RIKEN cDNA 6330407A03 gene	-1.25	8.12	-4.46	0.000494	0.0353	0.0816
17324394	100216532	Snord2	small nucleolar RNA, C/D box 2	-1.22	8.22	-4.89	0.000214	0.0239	0.859
17273191	21681	Alyref	Aly/REF export factor	-1.22	5.95	-4.69	0.000318	0.0288	0.492
17279830	17977	Ncoa1	nuclear receptor coactivator 1	-1.16	5.35	-5.57	6.05e-05	0.017	2.03
17252906	387141	Mir22	microRNA 22	-1.15	3.09	-5.08	0.00015	0.021	1.19
17502001	16478	Jund	jun D proto-oncogene	-1.14	4.89	-5.46	7.44e-05	0.0189	1.84
17531977	111186	Stmn1-rs1	stathmin 1, related sequence 1	-1.11	5.7	-4.55	0.000419	0.0329	0.235
17224745	69368	Wdfy1	WD repeat and FYVE domain containing 1	-1.1	4.96	-5.48	7.11e-05	0.0186	1.88
17285710	665596	Hist1h2bq	histone cluster 1, H2bq	-1.1	5.73	-5.05	0.00016	0.021	1.13
17291014	665596	Hist1h2bq	histone cluster 1, H2bq	-1.1	5.73	-5.05	0.00016	0.021	1.13
17343823	105245179	Gm20513	predicted gene 20513	-1.1	5.51	-4.5	0.000457	0.0339	0.153
17366928	100316702	Mir669o	microRNA 669o	-1.08	3.01	-4.69	0.000319	0.0288	0.488
17412374	12014	Bach2	BTB and CNC homology, basic leucine zipper transcription factor 2	-1.06	9.01	-4.39	0.000566	0.0372	-0.0453
17435505	242894	Actr3b	ARP3 actin-related protein 3B	-1.05	2.85	-4.85	0.000231	0.0247	0.789
17498625	50767	Pnpla6	patatin-like phospholipase domain containing 6	-1.05	6.48	-4.28	0.000706	0.0425	-0.252
17332395	93871	Brwd1	bromodomain and WD repeat domain containing 1	-1.04	6.86	-5.99	2.83e-05	0.0116	2.72
17506477	100503178	2810013P06Rik	RIKEN cDNA 2810013P06 gene	-1.04	7.08	-5.19	0.000121	0.0201	1.39
17399069	68957	Paqr6	progestin and adipoQ receptor family member VI	-1.03	2.65	-5.2	0.000121	0.0201	1.39
17312960	18693	Pick1	protein interacting with C kinase 1	-1.03	5.53	-4.05	0.00111	0.0518	-0.676
17297227	218756	Slc4a7	solute carrier family 4, sodium bicarbonate cotransporter, member 7	-1.02	7.03	-5.74	4.41e-05	0.014	2.31
17308165	102636146	Gm27177	predicted gene 27177	-1.02	5.69	-4.48	0.000481	0.0349	0.106
17527806	621119	Rps11-ps1	ribosomal protein S11, pseudogene 1	-1.01	8.01	-4.63	0.000357	0.0305	0.384
17320885	319722	E330033B04Rik	RIKEN cDNA E330033B04 gene	-1.01	7.1	-4.12	0.000965	0.0485	-0.543
17362070	78317	Ccdc88b	coiled-coil domain containing 88B	-1.01	5.35	-3.99	0.00127	0.0543	-0.796
17424902	100628590	Mir5120	microRNA 5120	-0.999	6.68	-4.64	0.000349	0.0302	0.404
17292603	100040572	Gm2848	predicted gene 2848	-0.983	7.74	-4.21	0.000817	0.0446	-0.388
17355607	240427	Setbp1	SET binding protein 1	-0.979	7.7	-6.01	2.77e-05	0.0116	2.74
17543815	751546	Mir374b	microRNA 374b	-0.976	1.56	-4.7	0.00031	0.0287	0.514
17276591	263406	Plekhg3	pleckstrin homology domain containing, family G (with RhoGef domain) member 3	-0.964	4.74	-4.09	0.00102	0.0499	-0.597
17366728	100316664	Mir669d	microRNA 669d	-0.938	2.65	-4.99	0.000178	0.022	1.03
17384787	320271	Scai	suppressor of cancer cell invasion	-0.92	7.79	-3.95	0.00137	0.0565	-0.871
17502816	234515	Inpp4b	inositol polyphosphate-4-phosphatase, type II	-0.917	6.73	-5.86	3.61e-05	0.0128	2.5
17325353	209324	Gm4758	predicted gene 4758	-0.912	1.93	-4.22	0.000791	0.0444	-0.358
17255160	70834	Spag9	sperm associated antigen 9	-0.911	6.48	-5	0.000173	0.0218	1.05
17222440	56210	Rev1	REV1, DNA directed polymerase	-0.911	7.61	-4.97	0.000187	0.0224	0.986
17352439	75415	Arhgap12	Rho GTPase activating protein 12	-0.902	5.03	-4.09	0.00102	0.0499	-0.595
17308772	210808	Lacc1	laccase (multicopper oxidoreductase) domain containing 1	-0.893	6.02	-4.04	0.00113	0.0519	-0.688
17270048	19064	Ppy	pancreatic polypeptide	-0.881	3.8	-4.21	0.000812	0.0446	-0.382
17499757	13237	Defa3	defensin, alpha, 3	-0.879	3.5	-5.06	0.000156	0.021	1.15
17547939	239760	Gm4943	predicted pseudogene 4943	-0.877	7.97	-4.22	0.000801	0.0446	-0.369
17498239	63830	Kcnq1ot1	KCNQ1 overlapping transcript 1	-0.861	6.8	-5.13	0.000135	0.0208	1.28
17356194	56708	Clcf1	cardiotrophin-like cytokine factor 1	-0.861	5.41	-4.19	0.000852	0.0457	-0.427
17538486	434866	Gm15127	predicted gene 15127	-0.848	1.7	-5.01	0.00017	0.0215	1.07
17434324	77036	1700109H08Rik	RIKEN cDNA 1700109H08 gene	-0.843	4.63	-4	0.00123	0.0541	-0.772
17500108	14182	Fgfr1	fibroblast growth factor receptor 1	-0.842	2.22	-4.82	0.000246	0.0258	0.731
17460405	21841	Tia1	cytotoxic granule-associated RNA binding protein 1	-0.839	6.75	-4.44	0.00051	0.0358	0.0509
17212087	18143	Npas2	neuronal PAS domain protein 2	-0.833	2.23	-5.2	0.000121	0.0201	1.39
17301300	16554	Kif13b	kinesin family member 13B	-0.822	5.87	-4.6	0.00038	0.0315	0.327
17450157	191578	Helq	helicase, POLQ-like	-0.82	7.66	-4.27	0.000717	0.043	-0.267
17243303	432479	4930404N11Rik	RIKEN cDNA 4930404N11 gene	-0.819	4	-4.44	0.000518	0.0361	0.037
17274911	380753	Atxn7l1	ataxin 7-like 1	-0.816	6.47	-4.68	0.000323	0.029	0.475
17446060	433855	AI506816	expressed sequence AI506816	-0.793	4.11	-4.21	0.000809	0.0446	-0.378
17287682	26385	Grk6	G protein-coupled receptor kinase 6	-0.788	8.23	-4.7	0.00031	0.0287	0.514
17366740	100124487	Mir467c	microRNA 467c	-0.779	7.13	-4.45	0.000509	0.0358	0.0532
17350040	71302	Arhgap26	Rho GTPase activating protein 26	-0.774	7.99	-4.07	0.00107	0.0511	-0.639
17452456	207565	Camkk2	calcium/calmodulin-dependent protein kinase kinase 2, beta	-0.771	5.52	-4	0.00123	0.0541	-0.768
17354804	17714	Grpel2	GrpE-like 2, mitochondrial	-0.757	7.22	-4.48	0.000479	0.0349	0.11
17333505	100041621	Gm3435	predicted gene 3435	-0.742	7.22	-4.49	0.000472	0.0345	0.124
17493351	666737	4632427E13Rik	RIKEN cDNA 4632427E13 gene	-0.733	8.24	-3.99	0.00126	0.0542	-0.79
17520671	546157	7420426K07Rik	RIKEN cDNA 7420426K07 gene	-0.73	2.25	-4.19	0.000844	0.0456	-0.418
17255202	100039440	B230206L02Rik	RIKEN cDNA B230206L02 gene	-0.707	3.29	-4.56	0.000404	0.0324	0.268
17532973	54645	Gripap1	GRIP1 associated protein 1	-0.7	6.64	-4.39	0.000566	0.0372	-0.0453
17458415	69761	1600015I10Rik	RIKEN cDNA 1600015I10 gene	-0.69	2.73	-5.06	0.000156	0.021	1.15
17518256	66939	Aagab	alpha- and gamma-adaptin binding protein	-0.682	5.42	-4.18	0.00086	0.0459	-0.436
17359436	212391	Lcor	ligand dependent nuclear receptor corepressor	-0.674	7.86	-4.22	0.00079	0.0444	-0.356
17260524	171395	Pkd1l1	polycystic kidney disease 1 like 1	-0.673	2.04	-4.87	0.000223	0.0242	0.823
17253128	74230	1700016K19Rik	RIKEN cDNA 1700016K19 gene	-0.65	2	-4.72	0.000298	0.0284	0.552
17363505	226026	Smc5	structural maintenance of chromosomes 5	-0.644	7.54	-4.43	0.000528	0.0365	0.0186
17385508	407823	Baz2b	bromodomain adjacent to zinc finger domain, 2B	-0.644	7.39	-4.16	0.00089	0.0467	-0.468
17436944	269643	Ppp2r2c	protein phosphatase 2, regulatory subunit B, gamma	-0.634	2.06	-4.41	0.000548	0.0368	-0.0151
17346281	224902	Safb2	scaffold attachment factor B2	-0.624	7.41	-4.37	0.000592	0.0383	-0.0876
17220974	18845	Plxna2	plexin A2	-0.621	1.75	-4.19	0.000846	0.0456	-0.421
17256357	14459	Gast	gastrin	-0.606	5.47	-4.35	0.000618	0.0394	-0.128
17438788	52822	Rufy3	RUN and FYVE domain containing 3	-0.605	6.31	-4	0.00123	0.0541	-0.769
17252497	53313	Atp2a3	ATPase, Ca++ transporting, ubiquitous	-0.552	9.5	-4.21	0.000803	0.0446	-0.372
Abbreviations: WT, wild type; ID, identity; FC, Fold Change; Ave Expr, Average Expression; Adj p Val, Adjusted p Value.

## Sheet: WT vs. A144E_WT
Table S2. Top 500 germinal center B cell genes differentially expressed between wild type and Tnfrsf13b-mutant mice 10 days post-allogenic stimulation. The differentially expressed genes in germinal center B cells of WT vs. A144E/WT mice are shown.
Probe ID	Entrez ID	Symbol	Gene Name	LogFC	Ave Expr	t	p Value	Adj p Val	B	Total	%	Upregulated Group
17284471	16065	Igh-VS107	immunoglobulin heavy chain (S107 family)	3.37	2.53	3.84	0.00169	0.464	-1.44	280	0.56	WT
17459355	243469	Igk	immunoglobulin kappa chain complex	2	5.89	6.48	1.23e-05	0.104	1.45
17429632	76574	Mfsd2a	major facilitator superfamily domain containing 2A	1.98	4.3	4.22	0.000793	0.375	-0.957
17438963	57349	Ppbp	pro-platelet basic protein	1.97	3.78	3.85	0.00168	0.464	-1.44
17318029	76486	Ly6k	lymphocyte antigen 6 complex, locus K	1.68	5.91	5.03	0.000165	0.297	0.0106
17523416	67469	Abhd5	abhydrolase domain containing 5	1.61	3.65	4.38	0.000585	0.367	-0.764
17519888	65099	Irak1bp1	interleukin-1 receptor-associated kinase 1 binding protein 1	1.49	4.86	4.54	0.000423	0.346	-0.561
17357148	100127111	Snord22	small nucleolar RNA, C/D box 22	1.44	4.8	3.84	0.0017	0.464	-1.45
17327539	18546	Pcp4	Purkinje cell protein 4	1.44	6.02	2.85	0.0124	0.589	-2.79
17225495	67086	1700020N18Rik	RIKEN cDNA 1700020N18 gene	1.42	3.55	3.08	0.00783	0.546	-2.47
17286462	18105	Nqo2	N-ribosyldihydronicotinamide quinone reductase 2	1.39	4.75	4.67	0.000329	0.334	-0.406
17241934	14871	Gstt1	glutathione S-transferase, theta 1	1.36	5.91	3.98	0.00129	0.451	-1.27
17437505	67249	Tbc1d19	TBC1 domain family, member 19	1.33	4.12	3.75	0.00202	0.464	-1.56
17397467	100039684	5031434O11Rik	RIKEN cDNA 5031434O11 gene	1.32	4.09	3.42	0.00392	0.53	-2.01
17344216	266614	Ly6g5b	lymphocyte antigen 6 complex, locus G5B	1.32	3.54	3.38	0.00429	0.535	-2.07
17508188	15930	Ido1	indoleamine 2,3-dioxygenase 1	1.31	3.33	6.02	2.71e-05	0.172	1.03
17459400	243469	Igk	immunoglobulin kappa chain complex	1.3	10.4	3.67	0.00241	0.504	-1.68
17403013	70604	Dnajb14	DnaJ heat shock protein family (Hsp40) member B14	1.28	4	4.92	0.000204	0.297	-0.116
17284564	629915	Ighv1-47	immunoglobulin heavy variable 1-47	1.28	4.09	3.43	0.00391	0.53	-2
17366343	664787	LOC664787	Sp110 nuclear body protein pseudogene	1.27	5.67	3.94	0.00138	0.464	-1.31
17457519	77209	8030453O22Rik	RIKEN cDNA 8030453O22 gene	1.26	5.04	3.65	0.00251	0.506	-1.71
17353370	27528	Nrep	neuronal regeneration related protein	1.26	3.88	2.89	0.0114	0.576	-2.73
17297746	100526533	Mir3075	microRNA 3075	1.25	3.87	3.06	0.00812	0.546	-2.5
17304162	100039257	Tmem254b	transmembrane protein 254b	1.23	5.84	4.25	0.000752	0.375	-0.922
17415391	102633081	Gm12610	predicted gene 12610	1.23	2.01	2.76	0.0149	0.598	-2.92
17304177	100039257	Tmem254b	transmembrane protein 254b	1.22	5.78	4.72	0.000296	0.317	-0.342
17220034	109232	Sccpdh	saccharopine dehydrogenase (putative)	1.21	4.45	3.82	0.00178	0.464	-1.48
17213548	18187	Nrp2	neuropilin 2	1.2	4.29	3.72	0.00216	0.473	-1.61
17360890	14773	Grk5	G protein-coupled receptor kinase 5	1.19	5.81	4.18	0.000858	0.375	-1.01
17371201	227960	Gca	grancalcin	1.15	5.68	3.5	0.00335	0.514	-1.9
17513503	102193	Zdhhc7	zinc finger, DHHC domain containing 7	1.14	4.5	3.48	0.00348	0.514	-1.93
17423215	76947	Ndufaf6	NADH dehydrogenase (ubiquinone) complex I, assembly factor 6	1.13	4.74	5.68	4.99e-05	0.238	0.7
17504321	78833	Gins3	GINS complex subunit 3 (Psf3 homolog)	1.13	4.91	4.87	0.000225	0.297	-0.175
17299860	639655	Trav13d-4	T cell receptor alpha variable 13D-4	1.11	3.67	3.31	0.00494	0.535	-2.16
17299937	639655	Trav13d-4	T cell receptor alpha variable 13D-4	1.11	3.67	3.31	0.00494	0.535	-2.16
17212174	16178	Il1r2	interleukin 1 receptor, type II	1.1	4.12	3.85	0.00165	0.464	-1.43
17450434	76074	Gbp8	guanylate-binding protein 8	1.09	5.08	3.58	0.00287	0.514	-1.8
17219171	26904	Sh2d1b1	SH2 domain containing 1B1	1.09	5.01	3.49	0.00345	0.514	-1.92
17240291	213332	Mfsd4b4	major facilitator superfamily domain containing 4B4	1.09	2.88	3.48	0.00351	0.514	-1.93
17515371	66962	Swsap1	SWIM type zinc finger 7 associated protein 1	1.09	3.85	2.77	0.0148	0.598	-2.91
17390810	67092	Gatm	glycine amidinotransferase (L-arginine:glycine amidinotransferase)	1.07	4.43	4.26	0.000728	0.375	-0.902
17306344	20540	Slc7a7	solute carrier family 7 (cationic amino acid transporter, y+ system), member 7	1.06	6.49	3.5	0.00337	0.514	-1.9
17278818	723842	Mir329	microRNA 329	1.06	3.77	3.46	0.00363	0.523	-1.95
17539004	245671	Klf8	Kruppel-like factor 8	1.06	3.22	3.01	0.00903	0.554	-2.57
17364707	71085	Arhgap19	Rho GTPase activating protein 19	1.04	5.68	2.83	0.0131	0.598	-2.83
17343196	22092	Rsph1	radial spoke head 1 homolog (Chlamydomonas)	1.04	4.38	2.72	0.0161	0.598	-2.97
17343552	77652	Zfp955a	zinc finger protein 955A	1.02	3.09	3.76	0.00199	0.464	-1.55
17391094	15186	Hdc	histidine decarboxylase	1.02	2.12	3.45	0.00372	0.527	-1.97
17280913	664883	Nova1	neuro-oncological ventral antigen 1	1.01	3.84	3.32	0.00485	0.535	-2.15
17412202	76132	Faxc	failed axon connections homolog	1.01	2.3	3.32	0.00485	0.535	-2.15
17361352	12460	Ccs	copper chaperone for superoxide dismutase	0.991	5.86	3.13	0.00715	0.546	-2.41
17483577	16409	Itgam	integrin alpha M	0.986	5.09	3.07	0.00803	0.546	-2.49
17229212	108735	Sft2d2	SFT2 domain containing 2	0.985	6.65	3.44	0.0038	0.53	-1.98
17448735	75991	Slain2	SLAIN motif family, member 2	0.984	3.37	3.11	0.00739	0.546	-2.43
17304193	100039257	Tmem254b	transmembrane protein 254b	0.981	5.79	4.8	0.000258	0.297	-0.257
17428509	14073	Faah	fatty acid amide hydrolase	0.981	5.1	2.71	0.0164	0.598	-2.98
17329243	239759	Liph	lipase, member H	0.979	1.89	3.29	0.00519	0.535	-2.19
17263506	100504121	Med9os	mediator complex subunit 9, opposite strand	0.978	2.44	3.64	0.00252	0.506	-1.71
17260137	84035	Kremen1	kringle containing transmembrane protein 1	0.976	4.82	4.18	0.000866	0.375	-1.01
17427312	16476	Jun	jun proto-oncogene	0.97	6.8	3.12	0.00733	0.546	-2.43
17404750	72039	Mccc1	methylcrotonoyl-Coenzyme A carboxylase 1 (alpha)	0.964	5.27	3.91	0.00147	0.464	-1.35
17341681	69259	Kctd5	potassium channel tetramerisation domain containing 5	0.958	4.82	3.3	0.00503	0.535	-2.17
17468765	80283	Abtb1	ankyrin repeat and BTB (POZ) domain containing 1	0.946	5.43	3.3	0.00509	0.535	-2.18
17447544	22393	Wfs1	wolframin ER transmembrane glycoprotein	0.945	5.61	3.49	0.00342	0.514	-1.91
17493005	14085	Fah	fumarylacetoacetate hydrolase	0.941	6.64	3.18	0.00649	0.546	-2.35
17315152	11479	Acvr1b	activin A receptor, type 1B	0.934	4.41	2.93	0.0107	0.566	-2.69
17435089	14190	Fgl2	fibrinogen-like protein 2	0.92	4.83	2.8	0.0137	0.598	-2.86
17513185	234740	Tmem231	transmembrane protein 231	0.916	4.63	3.78	0.00191	0.464	-1.53
17266322	57837	Eral1	Era (G-protein)-like 1 (E. coli)	0.892	6.1	3.33	0.00472	0.535	-2.13
17508111	64933	Ap3m2	adaptor-related protein complex 3, mu 2 subunit	0.89	5.08	2.75	0.0154	0.598	-2.94
17379933	102634323	Gm14320	predicted gene 14320	0.885	2.28	3.2	0.00623	0.546	-2.32
17255899	68127	B230217C12Rik	RIKEN cDNA B230217C12 gene	0.885	3.14	2.92	0.0108	0.566	-2.69
17364367	57753	Noc3l	NOC3 like DNA replication regulator	0.881	5.56	2.76	0.015	0.598	-2.92
17302054	100303751	Snora31	small nucleolar RNA, H/ACA box 31	0.877	5.15	2.96	0.01	0.564	-2.64
17384457	13830	Stom	stomatin	0.876	6.25	3.52	0.00322	0.514	-1.87
17422859	22163	Tnfrsf4	tumor necrosis factor receptor superfamily, member 4	0.875	5.15	2.81	0.0134	0.598	-2.84
17250530	102639276	Gm26534	predicted gene, 26534	0.873	2.3	3.64	0.00255	0.509	-1.72
17467543	232065	Igkv8-19	immunoglobulin kappa variable 8-19	0.872	5.51	3.11	0.00746	0.546	-2.44
17544545	67416	Armcx2	armadillo repeat containing, X-linked 2	0.868	5.23	2.98	0.00971	0.56	-2.62
17427917	77809	Lrrc42	leucine rich repeat containing 42	0.865	5.73	3.57	0.0029	0.514	-1.8
17330046	317717	Sec22a	SEC22 homolog A, vesicle trafficking protein	0.865	4.13	3.15	0.00685	0.546	-2.38
17521603	331026	Gmppb	GDP-mannose pyrophosphorylase B	0.861	4.53	2.76	0.0151	0.598	-2.92
17313895	29870	Gtse1	G two S phase expressed protein 1	0.86	6.28	3.28	0.00525	0.536	-2.2
17448251	21899	Tlr6	toll-like receptor 6	0.859	6.03	4.16	0.000889	0.375	-1.03
17506991	18186	Nrp1	neuropilin 1	0.853	4.12	3.2	0.00619	0.546	-2.31
17423107	252838	Tox	thymocyte selection-associated high mobility group box	0.852	6.51	3.11	0.00745	0.546	-2.44
17538171	23947	Mid2	midline 2	0.851	2.95	3.2	0.00613	0.546	-2.31
17494183	545985	Olfr612	olfactory receptor 612	0.85	2.05	3.48	0.00348	0.514	-1.92
17500097	69742	Tm2d2	TM2 domain containing 2	0.845	5.78	3.56	0.00297	0.514	-1.82
17334080	212733	Bicdl2	BICD family like cargo adaptor 2	0.843	2.41	2.74	0.0156	0.598	-2.95
17522328	72341	Elp6	elongator acetyltransferase complex subunit 6	0.841	4.19	3.03	0.00862	0.551	-2.54
17463557	243655	Klre1	killer cell lectin-like receptor family E member 1	0.839	3.27	4.05	0.00112	0.422	-1.18
17355565	108052	Slc14a1	solute carrier family 14 (urea transporter), member 1	0.838	5.75	3.01	0.00913	0.557	-2.58
17419995	74246	Gale	galactose-4-epimerase, UDP	0.832	5.07	3.86	0.00163	0.464	-1.42
17241954	14872	Gstt2	glutathione S-transferase, theta 2	0.83	7.73	5.07	0.000153	0.297	0.0554
17516594	14385	Slc37a4	solute carrier family 37 (glucose-6-phosphate transporter), member 4	0.82	4.79	3.02	0.00895	0.554	-2.57
17363790	27356	Insl6	insulin-like 6	0.815	4.97	3.05	0.00843	0.551	-2.53
17438995	20310	Cxcl2	chemokine (C-X-C motif) ligand 2	0.815	2.72	2.79	0.0141	0.598	-2.88
17341905	328778	Rab26	RAB26, member RAS oncogene family	0.814	2.67	2.88	0.0117	0.578	-2.75
17511834	67378	Bbs2	Bardet-Biedl syndrome 2 (human)	0.813	5.71	4.19	0.000845	0.375	-0.997
17512494	102124	Enkd1	enkurin domain containing 1	0.813	4.93	2.92	0.011	0.571	-2.7
17535776	66826	Taz	tafazzin	0.812	5.39	3.55	0.00302	0.514	-1.83
17326391	70876	4921517D16Rik	RIKEN cDNA 4921517D16 gene	0.811	3.88	3.36	0.00447	0.535	-2.09
17254176	20558	Slfn4	schlafen 4	0.81	2.59	2.9	0.0112	0.572	-2.72
17397288	100039027	Gm2011	predicted gene 2011	0.804	5.58	3.29	0.00516	0.535	-2.19
17220214	13590	Lefty1	left right determination factor 1	0.804	3.38	3.28	0.00531	0.536	-2.21
17518331	66131	Tipin	timeless interacting protein	0.803	6.94	2.73	0.0157	0.598	-2.95
17490848	71755	Dhdh	dihydrodiol dehydrogenase (dimeric)	0.795	4.75	3.31	0.00497	0.535	-2.17
17464718	27053	Asns	asparagine synthetase	0.794	4.85	3.58	0.00288	0.514	-1.8
17362595	56473	Fads2	fatty acid desaturase 2	0.794	5.99	2.8	0.0137	0.598	-2.86
17245675	66399	Tsfm	Ts translation elongation factor, mitochondrial	0.793	6.02	3.25	0.00563	0.541	-2.25
17265625	67279	Med31	mediator complex subunit 31	0.786	6.68	2.81	0.0135	0.598	-2.85
17384951	24136	Zeb2	zinc finger E-box binding homeobox 2	0.784	5.24	4.38	0.000576	0.367	-0.754
17334502	106633	Ift140	intraflagellar transport 140	0.781	4.94	3.35	0.00454	0.535	-2.1
17460994	232237	Fgd5	FYVE, RhoGEF and PH domain containing 5	0.777	2.24	3.1	0.00752	0.546	-2.45
17528079	69478	2300009A05Rik	RIKEN cDNA 2300009A05 gene	0.777	3.29	3.03	0.0087	0.552	-2.55
17359520	84095	Pi4k2a	phosphatidylinositol 4-kinase type 2 alpha	0.774	6.18	3.07	0.00806	0.546	-2.49
17506854	53424	Tsnax	translin-associated factor X	0.773	6.4	3.27	0.00535	0.536	-2.22
17231534	69912	Nup43	nucleoporin 43	0.772	5.76	3.03	0.00873	0.552	-2.55
17346516	21948	Cd70	CD70 antigen	0.764	3.24	3.14	0.00692	0.546	-2.39
17429414	106564	Ppcs	phosphopantothenoylcysteine synthetase	0.762	4.87	4.8	0.000256	0.297	-0.253
17485510	245126	Tarm1	T cell-interacting, activating receptor on myeloid cells 1	0.76	2.48	3.14	0.00704	0.546	-2.4
17501041	12367	Casp3	caspase 3	0.756	7.05	2.94	0.0105	0.566	-2.67
17373406	241547	Harbi1	harbinger transposase derived 1	0.755	4.06	3.09	0.00774	0.546	-2.47
17521041	100316725	Mir2136	microRNA 2136	0.754	1.6	2.83	0.013	0.598	-2.82
17237767	319468	Ppm1h	protein phosphatase 1H (PP2C domain containing)	0.747	4.08	3.31	0.00493	0.535	-2.16
17243763	192188	Stab2	stabilin 2	0.746	2.79	3.12	0.00727	0.546	-2.42
17463973	109135	Plekha5	pleckstrin homology domain containing, family A member 5	0.744	5.02	3.28	0.00524	0.536	-2.2
17523161	208638	Slc25a38	solute carrier family 25, member 38	0.743	4.78	3.61	0.00271	0.514	-1.76
17248847	171283	Havcr1	hepatitis A virus cellular receptor 1	0.736	6.77	3.17	0.00656	0.546	-2.35
17216169	329217	Panct2	pluripotency-associated noncoding transcript 2	0.735	2.43	3.4	0.00412	0.535	-2.04
17462057	666634	Gm8203	predicted pseudogene 8203	0.734	7.04	2.76	0.015	0.598	-2.92
17400428	100042889	C920021L13Rik	RIKEN cDNA C920021L13 gene	0.733	3.45	2.79	0.0141	0.598	-2.88
17476288	12865	Cox7a1	cytochrome c oxidase subunit VIIa 1	0.731	3.57	2.83	0.013	0.598	-2.82
17356412	74931	4930481A15Rik	RIKEN cDNA 4930481A15 gene	0.73	5.71	3.59	0.00282	0.514	-1.78
17463542	330428	Tmem52b	transmembrane protein 52B	0.729	2.13	3.85	0.00167	0.464	-1.44
17391056	241633	Atp8b4	ATPase, class I, type 8B, member 4	0.729	3.08	2.78	0.0144	0.598	-2.89
17336655	56299	Fkbpl	FK506 binding protein-like	0.726	3.18	3.15	0.00679	0.546	-2.38
17535910	628518	Gm6890	predicted gene 6890	0.725	1.65	3.23	0.00577	0.546	-2.27
17379547	67538	Zswim3	zinc finger SWIM-type containing 3	0.724	3.09	3.71	0.00219	0.473	-1.62
17500922	53318	Pdlim3	PDZ and LIM domain 3	0.721	4.33	3.69	0.0023	0.489	-1.65
17364251	15925	Ide	insulin degrading enzyme	0.718	7.66	3.65	0.00248	0.506	-1.7
17419389	100039864	Snhg12	small nucleolar RNA host gene 12	0.717	5.24	3.43	0.0039	0.53	-2
17342793	68776	Taf11	TATA-box binding protein associated factor 11	0.713	4.22	2.92	0.0108	0.566	-2.69
17403973	19302	Pex2	peroxisomal biogenesis factor 2	0.712	3.82	3.87	0.00161	0.464	-1.41
17452396	68948	Fam216a	family with sequence similarity 216, member A	0.712	6.69	2.77	0.0147	0.598	-2.9
17542829	67790	Rab39b	RAB39B, member RAS oncogene family	0.711	2.66	2.75	0.0153	0.598	-2.93
17427961	12896	Cpt2	carnitine palmitoyltransferase 2	0.71	6.3	3.54	0.00309	0.514	-1.84
17345765	328829	9830107B12Rik	RIKEN cDNA 9830107B12 gene	0.704	1.86	3.15	0.00678	0.546	-2.38
17384322	66998	Psmd5	proteasome (prosome, macropain) 26S subunit, non-ATPase, 5	0.703	6.72	2.81	0.0137	0.598	-2.86
17256823	80981	Arl4d	ADP-ribosylation factor-like 4D	0.702	2.65	3.32	0.00486	0.535	-2.15
17415367	15968	Ifna5	interferon alpha 5	0.696	2.72	3.21	0.00602	0.546	-2.29
17410537	319587	4930539J05Rik	RIKEN cDNA 4930539J05 gene	0.692	4.5	2.87	0.0121	0.585	-2.77
17221792	68187	Fam135a	family with sequence similarity 135, member A	0.689	4.49	3.25	0.0056	0.541	-2.25
17474389	232934	Mypop	Myb-related transcription factor, partner of profilin	0.685	2.96	3.22	0.00598	0.546	-2.29
17529383	109785	Pgm3	phosphoglucomutase 3	0.685	5.43	2.89	0.0116	0.578	-2.74
17230970	320119	Rps6kc1	ribosomal protein S6 kinase polypeptide 1	0.684	3.93	3.71	0.0022	0.473	-1.62
17498760	213027	Evi5l	ecotropic viral integration site 5 like	0.684	4.51	3.16	0.00664	0.546	-2.36
17419959	12802	Cnr2	cannabinoid receptor 2 (macrophage)	0.682	6.96	3.4	0.00412	0.535	-2.04
17351497	72124	Seh1l	SEH1-like (S. cerevisiae	0.68	6.06	2.73	0.0158	0.598	-2.95
17312236	68453	Gpihbp1	GPI-anchored HDL-binding protein 1	0.679	2.64	3.33	0.00476	0.535	-2.14
17259794	193670	Rnf185	ring finger protein 185	0.678	4.8	3.04	0.00847	0.551	-2.53
17309580	105445	Dock9	dedicator of cytokinesis 9	0.677	6	3.06	0.00813	0.546	-2.5
17255458	237928	Phospho1	phosphatase, orphan 1	0.676	2.1	3.55	0.00304	0.514	-1.83
17309457	66573	Dzip1	DAZ interacting protein 1	0.676	3.98	3.16	0.00675	0.546	-2.37
17490245	233199	Mybpc2	myosin binding protein C, fast-type	0.676	3.8	2.75	0.0153	0.598	-2.93
17282828	71275	Noxred1	NADP+ dependent oxidoreductase domain containing 1	0.671	7.03	3.08	0.00784	0.546	-2.48
17286707	14538	Gcnt2	glucosaminyl (N-acetyl) transferase 2, I-branching enzyme	0.671	2.43	2.91	0.0111	0.571	-2.71
17366283	102638047	LOC102638047	sp110 nuclear body protein-like	0.67	6.51	2.96	0.01	0.564	-2.64
17494510	11785	Apbb1	amyloid beta (A4) precursor protein-binding, family B, member 1	0.669	3.19	2.84	0.0127	0.597	-2.8
17409234	72023	Cyb561d1	cytochrome b-561 domain containing 1	0.665	3.92	3.42	0.00393	0.53	-2.01
17320974	71919	Rpap3	RNA polymerase II associated protein 3	0.665	5.85	2.8	0.0139	0.598	-2.87
17267538	258408	Olfr463	olfactory receptor 463	0.664	2.02	3.1	0.00762	0.546	-2.46
17466505	19664	Rbpj	recombination signal binding protein for immunoglobulin kappa J region	0.653	5.47	2.71	0.0165	0.598	-2.99
17431895	69902	Mrto4	mRNA turnover 4, ribosome maturation factor	0.651	5.92	3.01	0.00899	0.554	-2.57
17373086	56428	Mtch2	mitochondrial carrier 2	0.648	7.19	3.3	0.00501	0.535	-2.17
17413507	442829	Ccin	calicin	0.647	1.74	3.75	0.00204	0.464	-1.57
17223390	18393	Orc2	origin recognition complex, subunit 2	0.645	7.03	3.77	0.00196	0.464	-1.54
17431187	70012	Cep85	centrosomal protein 85	0.642	5.71	3.19	0.00625	0.546	-2.32
17481899	100504195	Micalcl	MICAL C-terminal like	0.64	2.11	2.89	0.0114	0.576	-2.73
17316021	110960	Tars	threonyl-tRNA synthetase	0.639	6.64	3.05	0.00841	0.551	-2.52
17512666	58994	Smpd3	sphingomyelin phosphodiesterase 3, neutral	0.638	4.42	3.18	0.00647	0.546	-2.34
17337232	14251	Flot1	flotillin 1	0.637	5.36	3.01	0.0091	0.557	-2.58
17359251	72303	Cyp2c65	cytochrome P450, family 2, subfamily c, polypeptide 65	0.637	1.52	2.93	0.0105	0.566	-2.68
17485801	436022	Dnaaf3	dynein, axonemal assembly factor 3	0.636	2.92	2.95	0.0101	0.565	-2.65
17292722	74325	Cltb	clathrin, light polypeptide (Lcb)	0.636	5.75	2.79	0.0142	0.598	-2.88
17463731	67755	Ddx47	DEAD (Asp-Glu-Ala-Asp) box polypeptide 47	0.635	6.92	2.74	0.0154	0.598	-2.94
17477055	100170401	EU599041	expressed sequence EU599041	0.634	1.41	2.97	0.00984	0.561	-2.63
17439909	100604	Lrrc8c	leucine rich repeat containing 8 family, member C	0.631	6.35	4.58	0.000388	0.346	-0.507
17535736	83553	Tktl1	transketolase-like 1	0.627	2.38	3.13	0.00706	0.546	-2.4
17460185	26903	Dysf	dysferlin	0.627	2.41	2.99	0.00947	0.558	-2.6
17254289	100034251	Wfdc17	WAP four-disulfide core domain 17	0.626	2.55	2.83	0.013	0.598	-2.82
17276642	53618	Fut8	fucosyltransferase 8	0.623	7.2	3.18	0.00646	0.546	-2.34
17540977	77286	Nkrf	NF-kappaB repressing factor	0.615	4.63	2.84	0.0127	0.597	-2.8
17281193	59032	Ppp2r3c	protein phosphatase 2, regulatory subunit B'', gamma	0.614	5.25	4.07	0.00108	0.415	-1.15
17214543	69080	Gmppa	GDP-mannose pyrophosphorylase A	0.614	7.51	3.27	0.00537	0.536	-2.22
17541158	245386	Tmem255a	transmembrane protein 255A	0.614	2	3.02	0.00895	0.554	-2.57
17299857	100043322	Trav12-2	T cell receptor alpha variable 12-2	0.612	4.01	3.14	0.00701	0.546	-2.4
17299934	100043322	Trav12-2	T cell receptor alpha variable 12-2	0.612	4.01	3.14	0.00701	0.546	-2.4
17468882	22297	Vmn1r45	vomeronasal 1 receptor 45	0.61	1.68	2.75	0.0152	0.598	-2.93
17343675	100502849	Gm19412	predicted gene, 19412	0.609	4.45	3.1	0.00752	0.546	-2.45
17319870	223723	Ttll12	tubulin tyrosine ligase-like family, member 12	0.609	7.38	2.83	0.013	0.598	-2.82
17547931	56086	Set	SET nuclear oncogene	0.603	7.66	2.75	0.0153	0.598	-2.93
17357671	73656	Ms4a6c	membrane-spanning 4-domains, subfamily A, member 6C	0.6	5.92	3.03	0.00863	0.551	-2.54
17342483	68241	Mcrip2	MAPK regulated corepressor interacting protein 2	0.6	3.96	2.85	0.0124	0.589	-2.79
17405737	17035	Lxn	latexin	0.6	6.92	2.74	0.0155	0.598	-2.94
17476297	69920	Polr2i	polymerase (RNA) II (DNA directed) polypeptide I	0.599	6.09	3.39	0.00423	0.535	-2.06
17275576	52592	Brms1l	breast cancer metastasis-suppressor 1-like	0.599	6.93	2.93	0.0106	0.566	-2.68
17472705	320662	Casc1	cancer susceptibility candidate 1	0.598	2.15	2.89	0.0116	0.578	-2.75
17212548	227058	Dnah7b	dynein, axonemal, heavy chain 7B	0.596	2.26	3.23	0.00581	0.546	-2.27
17288414	28077	Med10	mediator complex subunit 10	0.595	8.03	2.96	0.01	0.564	-2.64
17320796	19230	Twf1	twinfilin actin binding protein 1	0.592	7.61	2.88	0.0118	0.578	-2.75
17514424	12362	Casp1	caspase 1	0.584	7.6	3	0.00928	0.558	-2.59
17317214	75758	9130401M01Rik	RIKEN cDNA 9130401M01 gene	0.583	6.32	2.89	0.0115	0.577	-2.74
17478256	629141	Gm9999	predicted gene 9999	0.582	2.16	2.81	0.0135	0.598	-2.85
17333354	21462	Tcp10b	t-complex protein 10b	0.581	1.92	2.99	0.00945	0.558	-2.6
17497554	74237	Tubgcp2	tubulin, gamma complex associated protein 2	0.579	7.01	2.91	0.011	0.571	-2.71
17248911	15953	Ifi47	interferon gamma inducible protein 47	0.577	4.19	3.08	0.00786	0.546	-2.48
17311785	68260	Trmt12	tRNA methyltranferase 12	0.562	5.38	2.76	0.015	0.598	-2.92
17537248	68117	Apool	apolipoprotein O-like	0.561	6	2.76	0.015	0.598	-2.92
17293103	56278	Gkap1	G kinase anchoring protein 1	0.557	4.47	3.13	0.00714	0.546	-2.41
17535018	72459	Htatsf1	HIV TAT specific factor 1	0.557	4.06	2.84	0.0127	0.597	-2.81
17468678	57905	Isy1	ISY1 splicing factor homolog	0.555	6.11	2.87	0.012	0.583	-2.77
17344150	78376	Sapcd1	suppressor APC domain containing 1	0.554	5.47	2.8	0.0139	0.598	-2.87
17386315	75051	Ccdc173	coiled-coil domain containing 173	0.553	2.84	3.05	0.00828	0.548	-2.51
17516274	258497	Olfr961	olfactory receptor 961	0.551	2.33	3.14	0.007	0.546	-2.4
17267775	217109	Utp18	UTP18 small subunit processome component	0.551	6.06	2.7	0.0168	0.598	-3
17504367	100041953	Sap18b	Sin3-associated polypeptide 18B	0.55	8.68	3.08	0.00793	0.546	-2.48
17333092	106489	Sft2d1	SFT2 domain containing 1	0.547	8.33	3.49	0.00342	0.514	-1.91
17411304	19352	Rabggtb	Rab geranylgeranyl transferase, b subunit	0.545	4.76	3.54	0.00312	0.514	-1.85
17475026	66071	Ethe1	ethylmalonic encephalopathy 1	0.54	6.49	3.08	0.00782	0.546	-2.47
17539027	70123	Nbdy	negative regulator of P-body association	0.54	5.49	2.8	0.0137	0.598	-2.86
17528836	50772	Mapk6	mitogen-activated protein kinase 6	0.537	5.97	3.19	0.00626	0.546	-2.32
17308669	100043176	Gm15628	predicted gene 15628	0.537	2.93	3.16	0.00665	0.546	-2.36
17273961	17775	Laptm4a	lysosomal-associated protein transmembrane 4A	0.536	8.54	3.11	0.00742	0.546	-2.44
17470879	21991	Tpi1	triosephosphate isomerase 1	0.534	8.99	3.28	0.00527	0.536	-2.21
17336286	224705	Vps52	VPS52 GARP complex subunit	0.53	7.59	2.82	0.0133	0.598	-2.84
17288723	75571	Spata9	spermatogenesis associated 9	0.529	2.06	2.92	0.0108	0.566	-2.69
17467171	232023	Vopp1	vesicular, overexpressed in cancer, prosurvival protein 1	0.527	5.04	2.81	0.0134	0.598	-2.84
17490984	101612	Grwd1	glutamate-rich WD repeat containing 1	0.527	5.44	2.73	0.016	0.598	-2.96
17495909	67417	Ears2	glutamyl-tRNA synthetase 2, mitochondrial	0.523	5.49	2.8	0.0139	0.598	-2.87
17419041	102637517	Gm34305	predicted gene, 34305	0.521	2.64	3.09	0.00764	0.546	-2.46
17315960	67832	Brix1	BRX1, biogenesis of ribosomes	0.521	6.72	2.79	0.0142	0.598	-2.88
17478549	20430	Cyfip1	cytoplasmic FMR1 interacting protein 1	0.52	6.41	2.75	0.0153	0.598	-2.93
17224587	13437	Dnpep	aspartyl aminopeptidase	0.518	6.69	2.74	0.0155	0.598	-2.94
17249965	216767	Mrpl22	mitochondrial ribosomal protein L22	0.516	6.29	2.74	0.0156	0.598	-2.95
17320090	72355	Cdpf1	cysteine rich, DPF motif domain containing 1	0.515	5.18	3.09	0.00774	0.546	-2.47
17242629	216148	Shc2	SHC (Src homology 2 domain containing) transforming protein 2	0.514	2.47	2.8	0.0139	0.598	-2.87
17376365	99045	Mrps26	mitochondrial ribosomal protein S26	0.511	5.82	3	0.00919	0.557	-2.58
17453703	66801	Prkrip1	Prkr interacting protein 1 (IL11 inducible)	0.51	6.37	2.99	0.00952	0.558	-2.61
17391670	380601	Fastkd5	FAST kinase domains 5	0.51	5.86	2.86	0.0121	0.585	-2.77
17519155	17427	Mns1	meiosis-specific nuclear structural protein 1	0.51	7.59	2.77	0.0148	0.598	-2.91
17489908	66161	Pop4	processing of precursor 4, ribonuclease P/MRP family, (S. cerevisiae)	0.509	7.24	2.8	0.0139	0.598	-2.87
17351837	407819	BC031181	cDNA sequence BC031181	0.506	7.45	2.77	0.0145	0.598	-2.9
17494503	109042	Cavin3	caveolae associated 3	0.506	2.14	2.7	0.0168	0.598	-3
17527295	66317	Wdr61	WD repeat domain 61	0.502	7.03	3.18	0.0064	0.546	-2.34
17332140	14450	Gart	phosphoribosylglycinamide formyltransferase	0.502	8.29	2.71	0.0165	0.598	-2.99
17300944	67840	Mrpl57	mitochondrial ribosomal protein L57	0.501	6.3	2.77	0.0146	0.598	-2.9
17241912	13202	Ddt	D-dopachrome tautomerase	0.497	6.12	2.91	0.0111	0.572	-2.72
17471166	66108	Ndufa9	NADH dehydrogenase (ubiquinone) 1 alpha subcomplex, 9	0.494	8.39	2.71	0.0165	0.598	-2.99
17303568	66231	Thoc7	THO complex 7	0.492	8.85	3.14	0.00695	0.546	-2.39
17419377	66464	Taf12	TATA-box binding protein associated factor 12	0.491	7.2	2.74	0.0156	0.598	-2.95
17414228	246179	Fktn	fukutin	0.482	2.78	2.78	0.0145	0.598	-2.9
17428766	12795	Plk3	polo like kinase 3	0.481	5.02	3.54	0.00314	0.514	-1.86
17420539	18780	Pla2g2a	phospholipase A2, group IIA (platelets, synovial fluid)	0.48	2.04	2.84	0.0128	0.597	-2.81
17509282	70925	Cdkn2aip	CDKN2A interacting protein	0.478	5.86	3.19	0.00637	0.546	-2.33
17469802	110379	Sec13	SEC13 homolog, nuclear pore and COPII coat complex component	0.478	8	2.91	0.011	0.571	-2.71
17422015	230935	Dnajc11	DnaJ heat shock protein family (Hsp40) member C11	0.477	6.39	2.7	0.0168	0.598	-3
17263535	20787	Srebf1	sterol regulatory element binding transcription factor 1	0.475	6.43	2.98	0.0097	0.56	-2.62
17229578	80915	Dusp12	dual specificity phosphatase 12	0.469	5.32	2.81	0.0135	0.598	-2.85
17417791	69072	Ebna1bp2	EBNA1 binding protein 2	0.463	6.41	3.17	0.0066	0.546	-2.36
17530107	20669	Sox14	SRY (sex determining region Y)-box 14	0.46	3.95	2.73	0.0157	0.598	-2.95
17396878	20674	Sox2	SRY (sex determining region Y)-box 2	0.46	1.82	2.71	0.0164	0.598	-2.98
17393004	14239	Foxs1	forkhead box S1	0.459	2.31	2.8	0.0139	0.598	-2.87
17234192	52696	Zwint	ZW10 interactor	0.453	6.97	2.71	0.0165	0.598	-2.98
17292477	66336	Cenpp	centromere protein P	0.448	4.82	3.02	0.00895	0.554	-2.57
17279365	30954	Siva1	SIVA1, apoptosis-inducing factor	0.446	8.31	2.82	0.0132	0.598	-2.83
17424057	74255	Smu1	smu-1 suppressor of mec-8 and unc-52 homolog (C. elegans)	0.444	7.05	2.78	0.0142	0.598	-2.88
17365030	12675	Chuk	conserved helix-loop-helix ubiquitous kinase	0.427	5.96	3.04	0.00861	0.551	-2.54
17257663	66997	Psmd12	proteasome (prosome, macropain) 26S subunit, non-ATPase, 12	0.41	7.52	3	0.00922	0.557	-2.59
17248686	75389	4930597A21Rik	RIKEN cDNA 4930597A21 gene	-2.46	3.59	-8.98	2.64e-07	0.00585	3.16	220	0.44	A144E/WT
17300165	100043322	Trav12-2	T cell receptor alpha variable 12-2	-2.31	5.56	-4.58	0.000395	0.346	-0.519
17398895	12904	Crabp2	cellular retinoic acid binding protein II	-1.93	4.02	-8.58	4.61e-07	0.00585	2.94
17293348	13025	Ctla2b	cytotoxic T lymphocyte-associated protein 2 beta	-1.62	3.43	-4.87	0.000226	0.297	-0.177
17419407	100217418	Snora44	small nucleolar RNA, H/ACA box 44	-1.52	8.16	-3.48	0.00354	0.515	-1.94
17424631	19782	Rmrp	RNA component of mitochondrial RNAase P	-1.51	5.47	-5.32	9.51e-05	0.238	0.334
17285834	319181	Hist1h2bg	histone cluster 1, H2bg	-1.51	5.65	-2.98	0.00964	0.56	-2.62
17367216	67448	Plxdc2	plexin domain containing 2	-1.49	2.01	-4.49	0.000471	0.349	-0.627
17305986	85029	Rpph1	ribonuclease P RNA component H1	-1.41	10.4	-4.44	0.000515	0.352	-0.683
17471059	100217413	Scarna10	small Cajal body-specific RNA 10	-1.39	6.12	-3.1	0.00759	0.546	-2.45
17320879	75768	4833422M21Rik	RIKEN cDNA 4833422M21 gene	-1.27	5.23	-4.47	0.000488	0.349	-0.649
17235320	70335	Reep6	receptor accessory protein 6	-1.25	2.98	-3.14	0.00694	0.546	-2.39
17232731	19850	Rnu3a	U3A small nuclear RNA	-1.24	5.36	-3.53	0.00315	0.514	-1.86
17486529	619331	Zfp551	zinc fingr protein 551	-1.18	3.11	-3.94	0.00139	0.464	-1.32
17517105	16173	Il18	interleukin 18	-1.15	4.69	-3.09	0.00777	0.546	-2.47
17280179	382686	3110053B16Rik	RIKEN cDNA 3110053B16 gene	-1.14	2.26	-3.07	0.00797	0.546	-2.49
17255081	69802	Cox11	cytochrome c oxidase assembly protein 11	-1.13	6.77	-3.09	0.00778	0.546	-2.47
17326919	546672	Gm5965	predicted gene 5965	-1.08	2.56	-2.99	0.00943	0.558	-2.6
17282343	11498	Adam4	a disintegrin and metallopeptidase domain 4	-1.07	4.99	-3.97	0.0013	0.451	-1.27
17245648	20503	Slc16a7	solute carrier family 16 (monocarboxylic acid transporters), member 7	-1.07	3.41	-3.14	0.00703	0.546	-2.4
17318815	328563	Apol11b	apolipoprotein L 11b	-1.05	3.31	-3.09	0.00766	0.546	-2.46
17457798	21580	Tcrb-J	T cell receptor beta, joining region	-1.03	5.6	-3.59	0.0028	0.514	-1.78
17286403	20710	Serpinb9e	serine (or cysteine) peptidase inhibitor, clade B, member 9e	-1	1.73	-3.75	0.00204	0.464	-1.57
17502729	622675	Zfp827	zinc finger protein 827	-0.998	4.48	-3.32	0.00486	0.535	-2.15
17366754	735256	Mir669a-1	microRNA 669a-1	-0.987	1.44	-2.74	0.0157	0.598	-2.95
17366766	735256	Mir669a-1	microRNA 669a-1	-0.987	1.44	-2.74	0.0157	0.598	-2.95
17366776	735256	Mir669a-1	microRNA 669a-1	-0.987	1.44	-2.74	0.0157	0.598	-2.95
17366786	735256	Mir669a-1	microRNA 669a-1	-0.987	1.44	-2.74	0.0157	0.598	-2.95
17366798	735256	Mir669a-1	microRNA 669a-1	-0.987	1.44	-2.74	0.0157	0.598	-2.95
17366822	735256	Mir669a-1	microRNA 669a-1	-0.987	1.44	-2.74	0.0157	0.598	-2.95
17366834	735256	Mir669a-1	microRNA 669a-1	-0.987	1.44	-2.74	0.0157	0.598	-2.95
17366858	735256	Mir669a-1	microRNA 669a-1	-0.987	1.44	-2.74	0.0157	0.598	-2.95
17366870	735256	Mir669a-1	microRNA 669a-1	-0.987	1.44	-2.74	0.0157	0.598	-2.95
17366882	735256	Mir669a-1	microRNA 669a-1	-0.987	1.44	-2.74	0.0157	0.598	-2.95
17366908	735258	Mir669a-2	microRNA 669a-2	-0.987	1.44	-2.74	0.0157	0.598	-2.95
17366920	735256	Mir669a-1	microRNA 669a-1	-0.987	1.44	-2.74	0.0157	0.598	-2.95
17331311	56297	Arl6	ADP-ribosylation factor-like 6	-0.981	2.92	-2.92	0.0108	0.566	-2.69
17275234	100039062	Gm2027	nuclear assembly factor 1 homolog pseudogene	-0.979	2.15	-3.02	0.00896	0.554	-2.57
17410863	80797	Clca3a2	chloride channel accessory 3A2	-0.974	2.02	-2.72	0.0161	0.598	-2.97
17284866	76937	2810429I04Rik	RIKEN cDNA 2810429I04 gene	-0.966	3.07	-3.66	0.00245	0.506	-1.69
17229277	226594	Rcsd1	RCSD domain containing 1	-0.963	5.06	-2.86	0.0122	0.586	-2.78
17225110	102634459	LOC102634459	uncharacterized LOC102634459	-0.962	4.07	-3.31	0.00491	0.535	-2.16
17431761	72269	Cda	cytidine deaminase	-0.958	2.46	-2.76	0.0151	0.598	-2.92
17299867	100038850	Trav9d-3	T cell receptor alpha variable 9D-3	-0.957	4.02	-3.81	0.00182	0.464	-1.49
17299944	100038850	Trav9d-3	T cell receptor alpha variable 9D-3	-0.957	4.02	-3.81	0.00182	0.464	-1.49
17496547	69017	Prrt2	proline-rich transmembrane protein 2	-0.955	4.41	-4.36	0.000602	0.367	-0.781
17247596	216560	Wdpcp	WD repeat containing planar cell polarity effector	-0.955	3.36	-3.47	0.00356	0.515	-1.94
17495610	64297	Gprc5b	G protein-coupled receptor, family C, group 5, member B	-0.94	2.18	-2.92	0.0108	0.566	-2.69
17275060	100628578	Mir5099	microRNA 5099	-0.932	9.38	-2.94	0.0103	0.566	-2.66
17340548	547127	Tmem181b-ps	transmembrane protein 181B, pseudogene	-0.93	4.07	-3.82	0.00177	0.464	-1.48
17469572	58911	Sumf1	sulfatase modifying factor 1	-0.928	4.59	-3	0.00919	0.557	-2.58
17487471	330483	Ceacam16	carcinoembryonic antigen-related cell adhesion molecule 16	-0.919	5.53	-3.64	0.00252	0.506	-1.71
17412395	12014	Bach2	BTB and CNC homology, basic leucine zipper transcription factor 2	-0.916	7.43	-3	0.00927	0.558	-2.59
17508591	100217422	Snord13	small nucleolar RNA, C/D box 13	-0.915	9.13	-2.96	0.00994	0.564	-2.64
17507171	19785	Rprl3	ribonuclease P RNA-like 3	-0.91	4.6	-3.1	0.00757	0.546	-2.45
17283343	100316805	Mir1190	microRNA 1190	-0.904	6.62	-2.98	0.0096	0.56	-2.61
17470636	667180	Vmn2r20	vomeronasal 2, receptor 20	-0.895	1.6	-2.96	0.01	0.564	-2.64
17271572	72386	2610035D17Rik	RIKEN cDNA 2610035D17 gene	-0.891	6.21	-4.6	0.000375	0.346	-0.486
17457876	76263	Gstk1	glutathione S-transferase kappa 1	-0.89	4.48	-3.16	0.00675	0.546	-2.37
17424468	433698	Fam205a1	family with sequence similarity 205, member A1	-0.866	1.96	-3.78	0.00192	0.464	-1.53
17548442	627317	Gm6745	predicted gene 6745	-0.863	5.24	-4.03	0.00116	0.433	-1.2
17332228	54720	Rcan1	regulator of calcineurin 1	-0.861	4.97	-4.46	0.000495	0.349	-0.659
17526464	12501	Cd3e	CD3 antigen, epsilon polypeptide	-0.851	6.72	-2.82	0.0133	0.598	-2.84
17346276	100504425	Gm20219	predicted gene, 20219	-0.85	3.17	-2.7	0.0167	0.598	-2.99
17282486	217705	Fam161b	family with sequence similarity 161, member B	-0.846	2.82	-3.82	0.00178	0.464	-1.48
17405482	70839	P2ry12	purinergic receptor P2Y, G-protein coupled 12	-0.84	3.81	-3.45	0.00372	0.527	-1.97
17502816	234515	Inpp4b	inositol polyphosphate-4-phosphatase, type II	-0.835	6.73	-5.18	0.000123	0.261	0.182
17366728	100316664	Mir669d	microRNA 669d	-0.826	2.65	-4.27	0.00072	0.375	-0.895
17436454	433873	Gm9903	predicted gene 9903	-0.822	4.45	-2.84	0.0128	0.597	-2.81
17288057	75316	Taf1d	TATA-box binding protein associated factor, RNA polymerase I, D	-0.816	6.72	-2.72	0.0161	0.598	-2.97
17293515	75316	Taf1d	TATA-box binding protein associated factor, RNA polymerase I, D	-0.816	6.72	-2.72	0.0161	0.598	-2.97
17293418	56094	Cts8	cathepsin 8	-0.815	1.66	-3.53	0.00318	0.514	-1.87
17332656	320586	A630089N07Rik	RIKEN cDNA A630089N07 gene	-0.807	6.19	-3.71	0.0022	0.473	-1.62
17348840	67664	Rnf125	ring finger protein 125	-0.805	6	-2.95	0.0102	0.566	-2.65
17462437	24110	Usp18	ubiquitin specific peptidase 18	-0.805	4.83	-2.78	0.0144	0.598	-2.89
17465229	319832	Tmem229a	transmembrane protein 229A	-0.803	1.77	-4.6	0.000377	0.346	-0.49
17308299	213053	Slc39a14	solute carrier family 39 (zinc transporter), member 14	-0.801	4.4	-3.08	0.0079	0.546	-2.48
17320885	319722	E330033B04Rik	RIKEN cDNA E330033B04 gene	-0.798	7.1	-3.18	0.00649	0.546	-2.35
17405285	26422	Nbea	neurobeachin	-0.797	2.75	-3.01	0.00901	0.554	-2.57
17510458	385024	Gm5373	predicted gene 5373	-0.793	1.65	-4.29	0.000689	0.372	-0.867
17516278	258165	Olfr965	olfactory receptor 965	-0.79	1.88	-2.71	0.0167	0.598	-2.99
17398567	403175	Tigd4	tigger transposable element derived 4	-0.779	2.17	-4.72	0.0003	0.317	-0.35
17250162	78303	Hist3h2ba	histone cluster 3, H2ba	-0.777	5.27	-2.8	0.0137	0.598	-2.86
17494214	18369	Olfr68	olfactory receptor 68	-0.773	1.56	-4.32	0.000653	0.369	-0.833
17388705	241576	Ldlrad3	low density lipoprotein receptor class A domain containing 3	-0.762	3.09	-4.21	0.000806	0.375	-0.967
17442060	320717	Pptc7	PTC7 protein phosphatase homolog	-0.761	7.11	-3.25	0.00555	0.541	-2.24
17527806	621119	Rps11-ps1	ribosomal protein S11, pseudogene 1	-0.758	8.01	-3.36	0.00448	0.535	-2.09
17497811	387206	Mir210	microRNA 210	-0.757	5.17	-3.48	0.00351	0.514	-1.93
17288952	72745	Tmem161b	transmembrane protein 161B	-0.756	5.88	-3.05	0.00841	0.551	-2.52
17401126	229665	Ampd1	adenosine monophosphate deaminase 1	-0.752	1.73	-4.2	0.000829	0.375	-0.985
17231754	15273	Hivep2	human immunodeficiency virus type I enhancer binding protein 2	-0.739	4.85	-3.09	0.00767	0.546	-2.46
17425077	381605	Tbc1d2	TBC1 domain family, member 2	-0.739	2.21	-2.98	0.00965	0.56	-2.62
17516166	258798	Olfr902	olfactory receptor 902	-0.738	2	-3.16	0.00674	0.546	-2.37
17341470	666002	Vmn2r114	vomeronasal 2, receptor 114	-0.731	1.55	-2.93	0.0106	0.566	-2.68
17389283	258888	Olfr1298	olfactory receptor 1298	-0.726	3.18	-3.87	0.00159	0.464	-1.41
17306960	17227	Mcpt4	mast cell protease 4	-0.726	1.74	-3.31	0.00492	0.535	-2.16
17427401	74519	Cyp2j9	cytochrome P450, family 2, subfamily j, polypeptide 9	-0.719	2.3	-3.43	0.00388	0.53	-2
17479929	233445	Vmn2r71	vomeronasal 2, receptor 71	-0.718	1.68	-3.33	0.00472	0.535	-2.13
17282403	70127	Dpf3	D4, zinc and double PHD fingers, family 3	-0.717	2.41	-3.8	0.00183	0.464	-1.5
17333373	100038394	Gm10512	predicted gene 10512	-0.716	2.68	-3.53	0.00316	0.514	-1.86
17236525	100316689	Mir1931	microRNA 1931	-0.712	7.21	-3.1	0.00759	0.546	-2.45
17548203	667103	Gm13570	predicted gene 13570	-0.709	6.53	-4.35	0.000609	0.367	-0.789
17447041	102640951	Gm15614	predicted gene 15614	-0.708	2.07	-3.15	0.00685	0.546	-2.38
17412374	12014	Bach2	BTB and CNC homology, basic leucine zipper transcription factor 2	-0.706	9.01	-2.85	0.0126	0.593	-2.8
17307749	18155	Pnoc	prepronociceptin	-0.705	2.62	-3.71	0.00219	0.473	-1.62
17333842	171228	Vmn1r225	vomeronasal 1 receptor 225	-0.703	1.92	-3.35	0.00452	0.535	-2.1
17279830	17977	Ncoa1	nuclear receptor coactivator 1	-0.699	5.35	-3.25	0.00558	0.541	-2.24
17319091	107753	Lgals2	lectin, galactose-binding, soluble 2	-0.696	2.25	-3.06	0.00812	0.546	-2.5
17301300	16554	Kif13b	kinesin family member 13B	-0.693	5.87	-3.77	0.00196	0.464	-1.54
17418035	56222	Cited4	Cbp/p300-interacting transactivator, with Glu/Asp-rich carboxy-terminal domain, 4	-0.692	2.12	-3.31	0.00494	0.535	-2.16
17229590	435653	Fcrlb	Fc receptor-like B	-0.691	3.36	-2.99	0.00942	0.558	-2.6
17525803	235283	Gramd1b	GRAM domain containing 1B	-0.686	4.77	-3.52	0.00324	0.514	-1.88
17308165	102636146	Gm27177	predicted gene 27177	-0.685	5.69	-2.92	0.0109	0.57	-2.7
17307516	387134	Mir16-1	microRNA 16-1	-0.681	2.14	-2.81	0.0137	0.598	-2.86
17405142	73251	Setd7	SET domain containing (lysine methyltransferase) 7	-0.68	6.4	-3.85	0.00166	0.464	-1.43
17366740	100124487	Mir467c	microRNA 467c	-0.68	7.13	-3.78	0.00193	0.464	-1.53
17211258	98711	Rdh10	retinol dehydrogenase 10 (all-trans)	-0.678	5.2	-3.11	0.00748	0.546	-2.44
17388037	258982	Olfr1272	olfactory receptor 1272	-0.674	2.31	-2.88	0.0119	0.58	-2.76
17472517	16832	Ldhb	lactate dehydrogenase B	-0.673	3.56	-3.52	0.00326	0.514	-1.88
17499347	403185	4932443I19Rik	RIKEN cDNA 4932443I19 gene	-0.668	2.36	-3.1	0.00751	0.546	-2.45
17374214	258022	Olfr1318	olfactory receptor 1318	-0.663	1.49	-3.51	0.00327	0.514	-1.88
17224745	69368	Wdfy1	WD repeat and FYVE domain containing 1	-0.66	4.96	-3.18	0.0064	0.546	-2.34
17446060	433855	AI506816	expressed sequence AI506816	-0.658	4.11	-3.4	0.00414	0.535	-2.04
17353731	240216	E230025N22Rik	Riken cDNA E230025N22 gene	-0.658	2.93	-3.27	0.00534	0.536	-2.21
17248270	544763	Hbq1b	hemoglobin, theta 1B	-0.658	2.49	-2.89	0.0115	0.577	-2.74
17486549	100042499	Vmn2r55	vomeronasal 2, receptor 55	-0.656	4.86	-3.14	0.007	0.546	-2.4
17325736	212153	Ccdc191	coiled-coil domain containing 191	-0.655	5.59	-2.7	0.0167	0.598	-3
17499706	654453	Defb33	defensin beta 33	-0.651	2.18	-3.08	0.00781	0.546	-2.47
17383246	329371	Dbhos	dopamine beta hydroxylase, opposite strand	-0.647	2.28	-3.03	0.00878	0.552	-2.55
17488078	330490	Nlrp9c	NLR family, pyrin domain containing 9C	-0.647	1.58	-2.76	0.015	0.598	-2.92
17507673	72148	Tdrp	testis development related protein	-0.646	2.84	-3.09	0.00768	0.546	-2.46
17499800	727720	Defa-ps1	defensin, alpha, pseudogene 1	-0.643	1.57	-2.72	0.016	0.598	-2.97
17413978	16348	Invs	inversin	-0.642	6.48	-2.81	0.0135	0.598	-2.85
17334956	77128	Crebrf	CREB3 regulatory factor	-0.639	6.87	-3.37	0.00442	0.535	-2.09
17399069	68957	Paqr6	progestin and adipoQ receptor family member VI	-0.639	2.65	-3.12	0.00725	0.546	-2.42
17287247	69211	2310081J21Rik	RIKEN cDNA 2310081J21 gene	-0.639	3.39	-2.99	0.0094	0.558	-2.6
17391332	17153	Mal	myelin and lymphocyte protein, T cell differentiation protein	-0.636	2.43	-3.26	0.00547	0.541	-2.23
17241660	71371	Arid5b	AT rich interactive domain 5B (MRF1-like)	-0.636	6.97	-3.25	0.00554	0.541	-2.24
17233286	66650	Nepn	nephrocan	-0.63	1.83	-3.01	0.00901	0.554	-2.57
17400437	226548	Aph1a	aph1 homolog A, gamma secretase subunit	-0.629	5.66	-2.81	0.0135	0.598	-2.85
17316569	105245924	LOC105245924	uncharacterized LOC105245924	-0.626	2.11	-3.3	0.005	0.535	-2.17
17525720	258499	Olfr945	olfactory receptor 945	-0.625	1.99	-2.82	0.0132	0.598	-2.83
17299672	219038	Tppp2	tubulin polymerization-promoting protein family member 2	-0.624	2.92	-3.49	0.00342	0.514	-1.91
17222940	16329	Inpp1	inositol polyphosphate-1-phosphatase	-0.624	5.97	-3.38	0.00434	0.535	-2.07
17319380	18591	Pdgfb	platelet derived growth factor, B polypeptide	-0.621	2.72	-3.2	0.0062	0.546	-2.32
17396024	20257	Stmn2	stathmin-like 2	-0.62	2.06	-2.76	0.0149	0.598	-2.91
17500275	244373	Erlin2	ER lipid raft associated 2	-0.616	6.97	-2.76	0.0149	0.598	-2.91
17357908	258688	Olfr1462	olfactory receptor 1462	-0.615	1.5	-3.06	0.00827	0.548	-2.51
17295792	78136	4922502H24Rik	RIKEN cDNA 4922502H24 gene	-0.614	1.75	-2.7	0.0169	0.598	-3
17273107	18588	Pde6g	phosphodiesterase 6G, cGMP-specific, rod, gamma	-0.612	2.4	-3.77	0.00194	0.464	-1.54
17466168	109880	Braf	Braf transforming gene	-0.611	7.08	-2.8	0.0137	0.598	-2.86
17286695	75958	5033403F01Rik	RIKEN cDNA 5033403F01 gene	-0.608	2.07	-3.08	0.00786	0.546	-2.48
17285521	21638	Tcrg-V4	T cell receptor gamma, variable 4	-0.6	1.65	-2.94	0.0104	0.566	-2.67
17337411	224754	H2-M11	histocompatibility 2, M region locus 11	-0.599	2.01	-3.03	0.00862	0.551	-2.54
17405893	386750	Slitrk3	SLIT and NTRK-like family, member 3	-0.599	2.12	-2.99	0.00939	0.558	-2.6
17306867	12684	Cideb	cell death-inducing DNA fragmentation factor, alpha subunit-like effector B	-0.598	2.2	-3.15	0.00686	0.546	-2.38
17502414	67922	Fam32a	family with sequence similarity 32, member A	-0.598	7.89	-3.06	0.00823	0.548	-2.51
17413474	53614	Reck	reversion-inducing-cysteine-rich protein with kazal motifs	-0.596	2.82	-3.41	0.00404	0.535	-2.03
17355298	75577	Dynap	dynactin associated protein	-0.596	1.7	-3.33	0.00478	0.535	-2.14
17466546	330301	Zfp786	zinc finger protein 786	-0.594	2.99	-3.1	0.00754	0.546	-2.45
17541838	270599	Gm648	predicted gene 648	-0.593	2.85	-3.6	0.00273	0.514	-1.76
17471565	27007	Klrk1	killer cell lectin-like receptor subfamily K, member 1	-0.59	1.83	-2.95	0.0103	0.566	-2.66
17276302	18755	Prkch	protein kinase C, eta	-0.589	5.82	-2.71	0.0163	0.598	-2.98
17537527	245598	4921511C20Rik	high density lipoprotein (HDL) binding protein pseudogene	-0.588	1.45	-3.22	0.00598	0.546	-2.29
17516129	258414	Olfr883	olfactory receptor 883	-0.588	2.24	-2.83	0.0129	0.598	-2.82
17518256	66939	Aagab	alpha- and gamma-adaptin binding protein	-0.587	5.42	-3.49	0.00341	0.514	-1.91
17278810	723859	Mir380	microRNA 380	-0.584	1.52	-3.41	0.004	0.535	-2.02
17344829	258469	Olfr90	olfactory receptor 90	-0.582	1.9	-2.86	0.0122	0.586	-2.78
17452776	269702	Mphosph9	M-phase phosphoprotein 9	-0.581	5.7	-3.29	0.00519	0.535	-2.19
17540555	319535	Zfp182	zinc finger protein 182	-0.581	4.61	-2.77	0.0146	0.598	-2.9
17312141	102634429	LOC102634429	uncharacterized LOC102634429	-0.58	1.99	-3.08	0.00791	0.546	-2.48
17342656	18091	Nkx2-5	NK2 homeobox 5	-0.578	2.7	-2.75	0.0151	0.598	-2.92
17397170	24063	Spry1	sprouty RTK signaling antagonist 1	-0.575	2.49	-2.97	0.00982	0.561	-2.63
17313538	24050	43711	septin 3	-0.575	3.31	-2.8	0.0139	0.598	-2.87
17240586	109205	Sobp	sine oculis binding protein	-0.569	2.47	-3.73	0.00213	0.473	-1.6
17536044	546335	Gm5938	predicted gene 5938	-0.566	1.75	-2.7	0.0167	0.598	-3
17476119	68458	Ppp1r14a	protein phosphatase 1, regulatory (inhibitor) subunit 14A	-0.564	3.42	-3.19	0.00628	0.546	-2.32
17333705	387230	Mir99b	microRNA 99b	-0.564	3.27	-2.84	0.0129	0.598	-2.81
17478476	14453	Gas2	growth arrest specific 2	-0.563	3.92	-3.17	0.00659	0.546	-2.36
17337434	399549	H2-M10.6	histocompatibility 2, M region locus 10.6	-0.555	1.66	-2.91	0.0111	0.571	-2.71
17427576	105244635	Ube2uos	ubiquitin-conjugating enzyme E2U (putative), opposite strand	-0.554	2.29	-3.29	0.00514	0.535	-2.19
17472635	73425	1700060C16Rik	RIKEN cDNA 1700060C16 gene	-0.552	1.81	-2.87	0.012	0.583	-2.77
17312669	626615	Apol11a	apolipoprotein L 11a	-0.548	1.37	-2.94	0.0103	0.566	-2.66
17467831	19240	Tmsb10	thymosin, beta 10	-0.548	4.45	-2.86	0.0122	0.586	-2.78
17332395	93871	Brwd1	bromodomain and WD repeat domain containing 1	-0.54	6.86	-3.03	0.00866	0.551	-2.54
17430791	353373	Rnu11	U11 small nuclear RNA	-0.537	8.38	-2.83	0.013	0.598	-2.82
17255314	54388	Hils1	histone H1-like protein in spermatids 1	-0.537	1.93	-2.75	0.0152	0.598	-2.93
17499757	13237	Defa3	defensin, alpha, 3	-0.531	3.5	-2.97	0.00985	0.561	-2.63
17329043	258960	Olfr171	olfactory receptor 171	-0.53	1.32	-2.91	0.011	0.571	-2.71
17268430	69297	Lrrc46	leucine rich repeat containing 46	-0.529	2.25	-3.21	0.0061	0.546	-2.3
17312738	246221	Mpst	mercaptopyruvate sulfurtransferase	-0.527	4.69	-3.13	0.00705	0.546	-2.4
17538974	635253	Usp51	ubiquitin specific protease 51	-0.525	2.15	-2.7	0.0167	0.598	-3
17355607	240427	Setbp1	SET binding protein 1	-0.524	7.7	-3.12	0.0072	0.546	-2.42
17498239	63830	Kcnq1ot1	KCNQ1 overlapping transcript 1	-0.524	6.8	-3.04	0.00859	0.551	-2.54
17532277	105243573	LOC105243573	uncharacterized LOC105243573	-0.522	1.9	-3.11	0.00742	0.546	-2.44
17528746	100502819	BC065403	cDNA sequence BC065403	-0.522	2.11	-2.8	0.0138	0.598	-2.86
17362741	58803	Pga5	pepsinogen 5, group I	-0.508	1.78	-2.97	0.00983	0.561	-2.63
17330410	12549	Arhgap31	Rho GTPase activating protein 31	-0.504	5.17	-2.7	0.0168	0.598	-3
17333505	100041621	Gm3435	predicted gene 3435	-0.499	7.22	-2.93	0.0106	0.566	-2.68
17525492	235973	A630095E13Rik	RIKEN cDNA A630095E13 gene	-0.499	1.8	-2.79	0.0142	0.598	-2.88
17481144	259097	Olfr558	olfactory receptor 558	-0.496	2.09	-2.98	0.00954	0.558	-2.61
17363141	667271	Olfr1458	olfactory receptor 1458	-0.494	1.56	-2.8	0.0137	0.598	-2.86
17381262	73489	1700080N15Rik	RIKEN cDNA 1700080N15 gene	-0.491	1.89	-2.79	0.0141	0.598	-2.88
17394041	68314	Hnf4aos	hepatic nuclear factor 4 alpha, opposite strand	-0.487	2.76	-2.93	0.0107	0.566	-2.69
17451356	52850	Sgsm1	small G protein signaling modulator 1	-0.485	2.09	-2.83	0.0131	0.598	-2.83
17409703	229780	Trmt13	tRNA methyltransferase 13	-0.483	4.61	-2.81	0.0136	0.598	-2.85
17454654	102632986	Gm16035	predicted gene 16035	-0.483	2.37	-2.75	0.0151	0.598	-2.93
17352695	723959	Mir1a-2	microRNA 1a-2	-0.482	1.24	-3.25	0.00562	0.541	-2.25
17370551	76117	Arhgap15	Rho GTPase activating protein 15	-0.479	8.78	-3.39	0.0042	0.535	-2.05
17462149	20315	Cxcl12	chemokine (C-X-C motif) ligand 12	-0.475	2.51	-3.27	0.00534	0.536	-2.21
17502221	73711	Mvb12a	multivesicular body subunit 12A	-0.471	7.53	-3.07	0.00801	0.546	-2.49
17404058	94212	Pag1	phosphoprotein associated with glycosphingolipid microdomains 1	-0.457	7.3	-2.7	0.0169	0.598	-3
17479474	17293	Mesp2	mesoderm posterior 2	-0.453	2.5	-2.88	0.0117	0.578	-2.75
17444855	72587	Pan3	PAN3 poly(A) specific ribonuclease subunit	-0.449	7.57	-2.87	0.0119	0.58	-2.76
17299483	258662	Olfr738	olfactory receptor 738	-0.445	1.56	-3.04	0.00846	0.551	-2.53
17373144	19400	Rapsn	receptor-associated protein of the synapse	-0.444	2.03	-3.06	0.00817	0.546	-2.5
17513092	338521	Fa2h	fatty acid 2-hydroxylase	-0.443	2.35	-2.9	0.0113	0.574	-2.73
17289516	71174	4933416M06Rik	RIKEN cDNA 4933416M06 gene	-0.432	2.3	-2.83	0.0129	0.598	-2.82
17363505	226026	Smc5	structural maintenance of chromosomes 5	-0.417	7.54	-2.79	0.0142	0.598	-2.88
17436944	269643	Ppp2r2c	protein phosphatase 2, regulatory subunit B, gamma	-0.411	2.06	-2.78	0.0144	0.598	-2.89
Abbreviations: WT, wild type; ID, identity; FC, Fold Change; Ave Expr, Average Expression; Adj p Val, Adjusted p Value.
